# Supplementary material for: DAB2+ macrophages support FAP+ fibroblasts in shaping tumor barrier and inducing poor clinical outcomes in liver cancer
Source: Theranostics. 2024 Aug 12;14(12):4822–43. doi: 10.7150/thno.99046 (PMC11373629; doi:10.7150/thno.99046)
Supplement: Supplementary file 2 — Supplementary tables. [file thnov14p4822s2.zip]

Archive with 11 entries (10 files):
- Supplementary_Tables/
- Supplementary_Tables/Table_S3.csv
- __MACOSX/Supplementary_Tables/._Table_S3.csv
- Supplementary_Tables/Table_S2.csv
- __MACOSX/Supplementary_Tables/._Table_S2.csv
- Supplementary_Tables/Table_S4.csv
- __MACOSX/Supplementary_Tables/._Table_S4.csv
- Supplementary_Tables/~$pplementary Figures.docx
- __MACOSX/Supplementary_Tables/._~$pplementary Figures.docx
- Supplementary_Tables/Table_S1.xlsx
- __MACOSX/Supplementary_Tables/._Table_S1.xlsx
