# Supplementary material for: DAB2+ macrophages support FAP+ fibroblasts in shaping tumor barrier and inducing poor clinical outcomes in liver cancer
Source: Theranostics. 2024 Aug 12;14(12):4822–43. doi: 10.7150/thno.99046 (PMC11373629; doi:10.7150/thno.99046)
Supplement: Supplementary file 2 — Supplementary tables. [file thnov14p4822s2.zip › Supplementary_Tables/Table_S3.csv]

Table S1: Differential genes in fibroblast subtypes
	p_val	avg_log2FC	pct.1	pct.2	p_val_adj	cluster	gene
MYH11	0	2.026588676	0.669	0.264	0	Fb_01_ADIRF	MYH11
ADIRF	0	1.744210211	0.76	0.451	0	Fb_01_ADIRF	ADIRF
SPARCL1	0	1.671837824	0.898	0.569	0	Fb_01_ADIRF	SPARCL1
PTP4A3	0	1.454201188	0.69	0.283	0	Fb_01_ADIRF	PTP4A3
PDK4	0	1.292199303	0.42	0.222	0	Fb_01_ADIRF	PDK4
CSRP2	0	1.276025032	0.782	0.485	0	Fb_01_ADIRF	CSRP2
CRIP1	0	1.264661116	0.589	0.236	0	Fb_01_ADIRF	CRIP1
MCAM	0	1.263066216	0.869	0.458	0	Fb_01_ADIRF	MCAM
RERGL	0	1.248637949	0.289	0.043	0	Fb_01_ADIRF	RERGL
DSTN	0	1.248511697	0.961	0.905	0	Fb_01_ADIRF	DSTN
SOD3	0	1.222161518	0.817	0.62	0	Fb_01_ADIRF	SOD3
BCAM	0	1.166169883	0.566	0.232	0	Fb_01_ADIRF	BCAM
PLN	0	1.13241449	0.363	0.128	0	Fb_01_ADIRF	PLN
NET1	0	1.058359494	0.423	0.171	0	Fb_01_ADIRF	NET1
S100A4	0	1.046408714	0.51	0.357	0	Fb_01_ADIRF	S100A4
CRYAB	0	1.042184109	0.691	0.557	0	Fb_01_ADIRF	CRYAB
CREM	0	1.03113416	0.447	0.318	0	Fb_01_ADIRF	CREM
PHLDA2	0	1.030979943	0.579	0.412	0	Fb_01_ADIRF	PHLDA2
ADAMTS4	0	1.016345942	0.634	0.412	0	Fb_01_ADIRF	ADAMTS4
MYL9	0	1.000679284	0.97	0.923	0	Fb_01_ADIRF	MYL9
ATP1B3	0	0.99937829	0.686	0.583	0	Fb_01_ADIRF	ATP1B3
FRZB	0	0.986343998	0.78	0.525	0	Fb_01_ADIRF	FRZB
NR4A1	0	0.98622051	0.8	0.597	0	Fb_01_ADIRF	NR4A1
ATF3	0	0.972877909	0.766	0.623	0	Fb_01_ADIRF	ATF3
ANGPT2	0	0.97206345	0.581	0.278	0	Fb_01_ADIRF	ANGPT2
TINAGL1	0	0.951386177	0.807	0.476	0	Fb_01_ADIRF	TINAGL1
GADD45B	0	0.943383478	0.792	0.704	0	Fb_01_ADIRF	GADD45B
ACTA2	0	0.938965661	0.93	0.844	0	Fb_01_ADIRF	ACTA2
RCAN2	0	0.935638172	0.56	0.275	0	Fb_01_ADIRF	RCAN2
ADAMTS1	0	0.934887363	0.746	0.5	0	Fb_01_ADIRF	ADAMTS1
CD9	0	0.921830393	0.81	0.611	0	Fb_01_ADIRF	CD9
MAP3K20	0	0.910341341	0.718	0.499	0	Fb_01_ADIRF	MAP3K20
CYCS	0	0.910012484	0.761	0.655	0	Fb_01_ADIRF	CYCS
MAP3K7CL	0	0.904093068	0.531	0.294	0	Fb_01_ADIRF	MAP3K7CL
PGF	0	0.894507802	0.699	0.411	0	Fb_01_ADIRF	PGF
C11orf96	0	0.88804085	0.92	0.869	0	Fb_01_ADIRF	C11orf96
SERPINI1	0	0.855379101	0.433	0.165	0	Fb_01_ADIRF	SERPINI1
CRISPLD2	0	0.852196129	0.721	0.628	0	Fb_01_ADIRF	CRISPLD2
TAGLN	0	0.842193096	0.942	0.888	0	Fb_01_ADIRF	TAGLN
TPM2	0	0.840689269	0.966	0.922	0	Fb_01_ADIRF	TPM2
PDGFA	0	0.834265015	0.682	0.476	0	Fb_01_ADIRF	PDGFA
CDKN1A	0	0.825596025	0.656	0.537	0	Fb_01_ADIRF	CDKN1A
CNN1	0	0.823957342	0.443	0.273	0	Fb_01_ADIRF	CNN1
SYNM	0	0.823935734	0.398	0.155	0	Fb_01_ADIRF	SYNM
GJA4	0	0.811400553	0.697	0.373	0	Fb_01_ADIRF	GJA4
DNAJA1	0	0.801953266	0.847	0.786	0	Fb_01_ADIRF	DNAJA1
ID4	0	0.79616399	0.719	0.575	0	Fb_01_ADIRF	ID4
HES4	0	0.769082117	0.724	0.647	0	Fb_01_ADIRF	HES4
MYLK	0	0.767004539	0.812	0.721	0	Fb_01_ADIRF	MYLK
ZFHX3	0	0.764541023	0.698	0.544	0	Fb_01_ADIRF	ZFHX3
GPRC5C	0	0.760825405	0.501	0.204	0	Fb_01_ADIRF	GPRC5C
SERTAD1	0	0.760721222	0.683	0.554	0	Fb_01_ADIRF	SERTAD1
PPP1R12A	0	0.755607853	0.787	0.675	0	Fb_01_ADIRF	PPP1R12A
ADAMTS9	0	0.754542112	0.423	0.228	0	Fb_01_ADIRF	ADAMTS9
SLIT3	0	0.752488622	0.502	0.246	0	Fb_01_ADIRF	SLIT3
NRARP	0	0.752135849	0.433	0.237	0	Fb_01_ADIRF	NRARP
NOTCH3	0	0.75177494	0.856	0.649	0	Fb_01_ADIRF	NOTCH3
RHOB	0	0.745627293	0.797	0.715	0	Fb_01_ADIRF	RHOB
MEF2C	0	0.737219632	0.76	0.575	0	Fb_01_ADIRF	MEF2C
JUNB	0	0.737165634	0.921	0.873	0	Fb_01_ADIRF	JUNB
BTG2	0	0.732370401	0.658	0.502	0	Fb_01_ADIRF	BTG2
OAZ2	0	0.723589816	0.697	0.508	0	Fb_01_ADIRF	OAZ2
JAG1	0	0.718707654	0.719	0.555	0	Fb_01_ADIRF	JAG1
CRIP2	0	0.714314011	0.815	0.676	0	Fb_01_ADIRF	CRIP2
MFGE8	0	0.711540398	0.888	0.789	0	Fb_01_ADIRF	MFGE8
KLHL23	0	0.711136023	0.541	0.282	0	Fb_01_ADIRF	KLHL23
UBA2	0	0.705299304	0.683	0.494	0	Fb_01_ADIRF	UBA2
ITGA7	0	0.700369365	0.446	0.174	0	Fb_01_ADIRF	ITGA7
LMOD1	0	0.700305769	0.454	0.286	0	Fb_01_ADIRF	LMOD1
LBH	0	0.700241135	0.616	0.47	0	Fb_01_ADIRF	LBH
CAV1	0	0.700127751	0.841	0.687	0	Fb_01_ADIRF	CAV1
TBX2	0	0.694780978	0.687	0.516	0	Fb_01_ADIRF	TBX2
PPP1R12B	0	0.69178836	0.52	0.336	0	Fb_01_ADIRF	PPP1R12B
FAM107B	0	0.685265058	0.473	0.359	0	Fb_01_ADIRF	FAM107B
ISYNA1	0	0.680646365	0.687	0.47	0	Fb_01_ADIRF	ISYNA1
ZFP36	0	0.674423063	0.771	0.675	0	Fb_01_ADIRF	ZFP36
PTMA	0	0.673081177	0.998	0.986	0	Fb_01_ADIRF	PTMA
C1QTNF1	0	0.67187735	0.577	0.388	0	Fb_01_ADIRF	C1QTNF1
SLC7A2	0	0.66019271	0.406	0.206	0	Fb_01_ADIRF	SLC7A2
MAPRE2	0	0.659731597	0.556	0.379	0	Fb_01_ADIRF	MAPRE2
WFDC1	0	0.659648189	0.342	0.171	0	Fb_01_ADIRF	WFDC1
FILIP1	0	0.658766774	0.584	0.387	0	Fb_01_ADIRF	FILIP1
CSPG4	0	0.649214655	0.464	0.215	0	Fb_01_ADIRF	CSPG4
OLFML2A	0	0.645724135	0.389	0.148	0	Fb_01_ADIRF	OLFML2A
NUDT4	0	0.643535936	0.574	0.428	0	Fb_01_ADIRF	NUDT4
HSPB8	0	0.643060044	0.342	0.19	0	Fb_01_ADIRF	HSPB8
TPPP3	0	0.642395941	0.561	0.345	0	Fb_01_ADIRF	TPPP3
LMNA	0	0.641483332	0.945	0.898	0	Fb_01_ADIRF	LMNA
CAV2	0	0.64131646	0.726	0.6	0	Fb_01_ADIRF	CAV2
ATP1A2	0	0.636922961	0.267	0.057	0	Fb_01_ADIRF	ATP1A2
PPP1R14A	0	0.622170027	0.836	0.699	0	Fb_01_ADIRF	PPP1R14A
CASQ2	0	0.62113793	0.272	0.07	0	Fb_01_ADIRF	CASQ2
SLC25A4	0	0.616630167	0.394	0.23	0	Fb_01_ADIRF	SLC25A4
GPR4	0	0.612329376	0.31	0.097	0	Fb_01_ADIRF	GPR4
TSC22D1	0	0.611634071	0.807	0.685	0	Fb_01_ADIRF	TSC22D1
HSP90AA1	0	0.610138793	0.983	0.965	0	Fb_01_ADIRF	HSP90AA1
LHFPL6	0	0.609932888	0.879	0.733	0	Fb_01_ADIRF	LHFPL6
YBX3	0	0.608113912	0.787	0.726	0	Fb_01_ADIRF	YBX3
COL18A1	0	0.607332077	0.892	0.794	0	Fb_01_ADIRF	COL18A1
SNCG	0	0.606802575	0.239	0.1	0	Fb_01_ADIRF	SNCG
NDUFA4L2	0	0.605950613	0.842	0.57	0	Fb_01_ADIRF	NDUFA4L2
NR4A2	0	0.602603328	0.476	0.332	0	Fb_01_ADIRF	NR4A2
CAVIN3	0	0.5970434	0.769	0.69	0	Fb_01_ADIRF	CAVIN3
KIAA0040	0	0.59356772	0.531	0.357	0	Fb_01_ADIRF	KIAA0040
CSRP1	0	0.592605993	0.743	0.691	0	Fb_01_ADIRF	CSRP1
EGFL6	0	0.584761138	0.16	0.047	0	Fb_01_ADIRF	EGFL6
H3F3B	0	0.584300057	0.985	0.958	0	Fb_01_ADIRF	H3F3B
HSP90AB1	0	0.583883729	0.966	0.946	0	Fb_01_ADIRF	HSP90AB1
CSRNP1	0	0.583462422	0.489	0.35	0	Fb_01_ADIRF	CSRNP1
HSPB1	0	0.578696689	0.95	0.92	0	Fb_01_ADIRF	HSPB1
NTRK2	0	0.577963803	0.277	0.103	0	Fb_01_ADIRF	NTRK2
EBF1	0	0.577445736	0.571	0.344	0	Fb_01_ADIRF	EBF1
EFHD1	0	0.575401111	0.533	0.304	0	Fb_01_ADIRF	EFHD1
ATP1B2	0	0.573231036	0.376	0.173	0	Fb_01_ADIRF	ATP1B2
EPAS1	0	0.571599786	0.769	0.606	0	Fb_01_ADIRF	EPAS1
FOSB	0	0.570461577	0.826	0.746	0	Fb_01_ADIRF	FOSB
MYOCD	0	0.568644405	0.249	0.059	0	Fb_01_ADIRF	MYOCD
TOB1	0	0.566821865	0.544	0.416	0	Fb_01_ADIRF	TOB1
PTK2	0	0.564454003	0.616	0.464	0	Fb_01_ADIRF	PTK2
TBC1D1	0	0.563976775	0.465	0.308	0	Fb_01_ADIRF	TBC1D1
DNAJB4	0	0.563968383	0.624	0.528	0	Fb_01_ADIRF	DNAJB4
COX4I2	0	0.55574273	0.504	0.249	0	Fb_01_ADIRF	COX4I2
GPR20	0	0.555073781	0.307	0.09	0	Fb_01_ADIRF	GPR20
ATP2B4	0	0.553084102	0.519	0.386	0	Fb_01_ADIRF	ATP2B4
NRGN	0	0.551230461	0.352	0.188	0	Fb_01_ADIRF	NRGN
ADAP2	0	0.548270066	0.458	0.234	0	Fb_01_ADIRF	ADAP2
HIGD1B	0	0.542403895	0.532	0.302	0	Fb_01_ADIRF	HIGD1B
ARID5A	0	0.542081005	0.417	0.263	0	Fb_01_ADIRF	ARID5A
ACKR3	0	0.541433735	0.254	0.128	0	Fb_01_ADIRF	ACKR3
FADS3	0	0.5359569	0.419	0.276	0	Fb_01_ADIRF	FADS3
PPP1R15A	0	0.528895961	0.814	0.756	0	Fb_01_ADIRF	PPP1R15A
MYL6	0	0.52636266	0.989	0.971	0	Fb_01_ADIRF	MYL6
APOLD1	0	0.526165766	0.317	0.173	0	Fb_01_ADIRF	APOLD1
CDH6	0	0.523894577	0.462	0.275	0	Fb_01_ADIRF	CDH6
NTRK3	0	0.522645122	0.17	0.029	0	Fb_01_ADIRF	NTRK3
SBDS	0	0.522045653	0.75	0.675	0	Fb_01_ADIRF	SBDS
MRVI1	0	0.519904858	0.474	0.325	0	Fb_01_ADIRF	MRVI1
BTG1	0	0.519873172	0.857	0.784	0	Fb_01_ADIRF	BTG1
PLCE1	0	0.518325996	0.43	0.247	0	Fb_01_ADIRF	PLCE1
KCNA5	0	0.512480569	0.204	0.03	0	Fb_01_ADIRF	KCNA5
DDX5	0	0.509086566	0.959	0.925	0	Fb_01_ADIRF	DDX5
RASL11A	0	0.50272312	0.326	0.155	0	Fb_01_ADIRF	RASL11A
CYSTM1	0	0.501119307	0.724	0.62	0	Fb_01_ADIRF	CYSTM1
A2M	0	0.497615618	0.879	0.717	0	Fb_01_ADIRF	A2M
ITGA8	0	0.496068044	0.183	0.054	0	Fb_01_ADIRF	ITGA8
CLMN	0	0.494227155	0.444	0.242	0	Fb_01_ADIRF	CLMN
MGST3	0	0.492557169	0.898	0.841	0	Fb_01_ADIRF	MGST3
EDNRA	0	0.48984327	0.567	0.43	0	Fb_01_ADIRF	EDNRA
NRIP2	0	0.489469801	0.27	0.089	0	Fb_01_ADIRF	NRIP2
SELENOK	0	0.486332653	0.723	0.655	0	Fb_01_ADIRF	SELENOK
ADCY3	0	0.483999525	0.449	0.282	0	Fb_01_ADIRF	ADCY3
ESAM	0	0.480312529	0.511	0.279	0	Fb_01_ADIRF	ESAM
HEY2	0	0.480062564	0.378	0.204	0	Fb_01_ADIRF	HEY2
PDE3A	0	0.47295154	0.429	0.273	0	Fb_01_ADIRF	PDE3A
KCNMB1	0	0.472822698	0.284	0.121	0	Fb_01_ADIRF	KCNMB1
ENPEP	0	0.472600128	0.562	0.37	0	Fb_01_ADIRF	ENPEP
TUBB4B	0	0.470915898	0.758	0.681	0	Fb_01_ADIRF	TUBB4B
SH3BGRL	0	0.468924081	0.841	0.773	0	Fb_01_ADIRF	SH3BGRL
SYNE2	0	0.466708622	0.605	0.492	0	Fb_01_ADIRF	SYNE2
PHLDA1	0	0.462446815	0.798	0.708	0	Fb_01_ADIRF	PHLDA1
NFASC	0	0.462165702	0.466	0.297	0	Fb_01_ADIRF	NFASC
CAP2	0	0.459659234	0.314	0.176	0	Fb_01_ADIRF	CAP2
UTRN	0	0.455398341	0.608	0.514	0	Fb_01_ADIRF	UTRN
LDB3	0	0.449392828	0.172	0.029	0	Fb_01_ADIRF	LDB3
SORT1	0	0.449246809	0.402	0.254	0	Fb_01_ADIRF	SORT1
MYADM	0	0.446284102	0.78	0.719	0	Fb_01_ADIRF	MYADM
LGI4	0	0.445705043	0.286	0.105	0	Fb_01_ADIRF	LGI4
LPP	0	0.435123833	0.79	0.74	0	Fb_01_ADIRF	LPP
PKIG	0	0.434835295	0.646	0.542	0	Fb_01_ADIRF	PKIG
HACD1	0	0.433408679	0.205	0.066	0	Fb_01_ADIRF	HACD1
CAMK2N1	0	0.432831523	0.729	0.623	0	Fb_01_ADIRF	CAMK2N1
SMOC2	0	0.432294227	0.495	0.337	0	Fb_01_ADIRF	SMOC2
STOM	0	0.430174468	0.698	0.587	0	Fb_01_ADIRF	STOM
PNRC1	0	0.430109003	0.842	0.788	0	Fb_01_ADIRF	PNRC1
GJC1	0	0.429548522	0.472	0.294	0	Fb_01_ADIRF	GJC1
RBPMS2	0	0.426241788	0.26	0.103	0	Fb_01_ADIRF	RBPMS2
TMEM38B	0	0.424648625	0.295	0.149	0	Fb_01_ADIRF	TMEM38B
PLAC9	0	0.42333085	0.817	0.723	0	Fb_01_ADIRF	PLAC9
ARHGEF7	0	0.422646479	0.43	0.286	0	Fb_01_ADIRF	ARHGEF7
ARPC1A	0	0.422595025	0.616	0.528	0	Fb_01_ADIRF	ARPC1A
AKAP1	0	0.419564461	0.253	0.12	0	Fb_01_ADIRF	AKAP1
SKP1	0	0.413805773	0.919	0.876	0	Fb_01_ADIRF	SKP1
FAM241A	0	0.41340168	0.406	0.26	0	Fb_01_ADIRF	FAM241A
EIF1	0	0.406731993	0.988	0.973	0	Fb_01_ADIRF	EIF1
LGALSL	0	0.404241211	0.314	0.174	0	Fb_01_ADIRF	LGALSL
DMPK	0	0.399590332	0.283	0.155	0	Fb_01_ADIRF	DMPK
SRSF3	0	0.398608241	0.806	0.763	0	Fb_01_ADIRF	SRSF3
LAMA5	0	0.393960705	0.305	0.154	0	Fb_01_ADIRF	LAMA5
OR51E1	0	0.393251416	0.205	0.059	0	Fb_01_ADIRF	OR51E1
LINGO1	0	0.388460483	0.324	0.173	0	Fb_01_ADIRF	LINGO1
COX7A2	0	0.380557102	0.829	0.777	0	Fb_01_ADIRF	COX7A2
GUCY1B1	0	0.378698364	0.582	0.452	0	Fb_01_ADIRF	GUCY1B1
PPM1L	0	0.376018344	0.24	0.093	0	Fb_01_ADIRF	PPM1L
YWHAQ	0	0.374278727	0.784	0.737	0	Fb_01_ADIRF	YWHAQ
SELENOW	0	0.369500182	0.892	0.848	0	Fb_01_ADIRF	SELENOW
KCNAB1	0	0.36466464	0.173	0.052	0	Fb_01_ADIRF	KCNAB1
SUSD5	0	0.362301744	0.145	0.028	0	Fb_01_ADIRF	SUSD5
UBB	0	0.359283001	0.96	0.935	0	Fb_01_ADIRF	UBB
YWHAZ	0	0.357459427	0.825	0.785	0	Fb_01_ADIRF	YWHAZ
CALM2	0	0.353171015	0.962	0.932	0	Fb_01_ADIRF	CALM2
LRRC10B	0	0.349579558	0.186	0.063	0	Fb_01_ADIRF	LRRC10B
CACNA1H	0	0.34884719	0.242	0.111	0	Fb_01_ADIRF	CACNA1H
PARM1	0	0.342988879	0.268	0.126	0	Fb_01_ADIRF	PARM1
HRC	0	0.339463661	0.248	0.106	0	Fb_01_ADIRF	HRC
SLC38A11	0	0.328515082	0.158	0.05	0	Fb_01_ADIRF	SLC38A11
TMEM74B	0	0.325208746	0.271	0.129	0	Fb_01_ADIRF	TMEM74B
DGKG	0	0.323821919	0.149	0.031	0	Fb_01_ADIRF	DGKG
COX6A1	0	0.316115082	0.854	0.823	0	Fb_01_ADIRF	COX6A1
CHCHD2	0	0.297789872	0.911	0.876	0	Fb_01_ADIRF	CHCHD2
CACNB2	0	0.296094681	0.172	0.051	0	Fb_01_ADIRF	CACNB2
RBM24	0	0.290156245	0.15	0.041	0	Fb_01_ADIRF	RBM24
AKAP6	0	0.27831056	0.136	0.037	0	Fb_01_ADIRF	AKAP6
P3H1	0	-0.253536252	0.154	0.312	0	Fb_01_ADIRF	P3H1
STEAP1	0	-0.25487697	0.043	0.166	0	Fb_01_ADIRF	STEAP1
P3H4	0	-0.254876988	0.133	0.288	0	Fb_01_ADIRF	P3H4
UCHL1	0	-0.255116789	0.03	0.145	0	Fb_01_ADIRF	UCHL1
GXYLT2	0	-0.255157594	0.01	0.152	0	Fb_01_ADIRF	GXYLT2
PYCR1	0	-0.255313734	0.053	0.198	0	Fb_01_ADIRF	PYCR1
RPL13	0	-0.257473235	0.997	0.994	0	Fb_01_ADIRF	RPL13
ITGA2	0	-0.258974421	0.035	0.158	0	Fb_01_ADIRF	ITGA2
FSCN1	0	-0.260520543	0.109	0.261	0	Fb_01_ADIRF	FSCN1
P3H3	0	-0.260866042	0.112	0.27	0	Fb_01_ADIRF	P3H3
SGCD	0	-0.262826959	0.035	0.188	0	Fb_01_ADIRF	SGCD
CLMP	0	-0.263472939	0.003	0.114	0	Fb_01_ADIRF	CLMP
CFI	0	-0.263730387	0.082	0.228	0	Fb_01_ADIRF	CFI
KIF26B	0	-0.264376213	0.021	0.141	0	Fb_01_ADIRF	KIF26B
PAPSS2	0	-0.265843079	0.094	0.262	0	Fb_01_ADIRF	PAPSS2
COL8A2	0	-0.269255703	0.009	0.115	0	Fb_01_ADIRF	COL8A2
CDC42EP5	0	-0.270392769	0.193	0.37	0	Fb_01_ADIRF	CDC42EP5
JCAD	0	-0.272133382	0.035	0.188	0	Fb_01_ADIRF	JCAD
CPXM2	0	-0.279402171	0.021	0.141	0	Fb_01_ADIRF	CPXM2
HAS2	0	-0.279653318	0.032	0.137	0	Fb_01_ADIRF	HAS2
RIN2	0	-0.281599488	0.101	0.249	0	Fb_01_ADIRF	RIN2
MBP	0	-0.282301394	0.031	0.166	0	Fb_01_ADIRF	MBP
HEXB	0	-0.282920066	0.249	0.425	0	Fb_01_ADIRF	HEXB
HEG1	0	-0.284354277	0.184	0.344	0	Fb_01_ADIRF	HEG1
SLC16A3	0	-0.285504851	0.077	0.198	0	Fb_01_ADIRF	SLC16A3
SH3D19	0	-0.287039767	0.082	0.25	0	Fb_01_ADIRF	SH3D19
RPS12	0	-0.29087842	0.986	0.985	0	Fb_01_ADIRF	RPS12
CD63	0	-0.290934697	0.971	0.965	0	Fb_01_ADIRF	CD63
PRNP	0	-0.290952158	0.19	0.367	0	Fb_01_ADIRF	PRNP
ANTXR2	0	-0.291883145	0.144	0.313	0	Fb_01_ADIRF	ANTXR2
WNT5A	0	-0.292064485	0.017	0.102	0	Fb_01_ADIRF	WNT5A
CTSF	0	-0.292347666	0.239	0.413	0	Fb_01_ADIRF	CTSF
NUAK1	0	-0.293585828	0.105	0.243	0	Fb_01_ADIRF	NUAK1
MLXIP	0	-0.297593447	0.197	0.381	0	Fb_01_ADIRF	MLXIP
MATN2	0	-0.298326705	0.019	0.127	0	Fb_01_ADIRF	MATN2
ZCCHC24	0	-0.300635038	0.173	0.339	0	Fb_01_ADIRF	ZCCHC24
XAF1	0	-0.301853547	0.241	0.421	0	Fb_01_ADIRF	XAF1
GOLM1	0	-0.302593548	0.107	0.284	0	Fb_01_ADIRF	GOLM1
PLPP4	0	-0.30317101	0.011	0.15	0	Fb_01_ADIRF	PLPP4
SH3BP5	0	-0.305447328	0.081	0.239	0	Fb_01_ADIRF	SH3BP5
CDC42EP3	0	-0.309468746	0.093	0.249	0	Fb_01_ADIRF	CDC42EP3
GAS7	0	-0.312366893	0.01	0.164	0	Fb_01_ADIRF	GAS7
P4HA2	0	-0.314127816	0.189	0.356	0	Fb_01_ADIRF	P4HA2
TNFSF10	0	-0.315178848	0.057	0.176	0	Fb_01_ADIRF	TNFSF10
PDGFD	0	-0.315633864	0.016	0.144	0	Fb_01_ADIRF	PDGFD
RPS18	0	-0.316839297	0.992	0.99	0	Fb_01_ADIRF	RPS18
ANGPTL2	0	-0.318050813	0.161	0.316	0	Fb_01_ADIRF	ANGPTL2
MEGF6	0	-0.318230616	0.02	0.155	0	Fb_01_ADIRF	MEGF6
CMTM3	0	-0.31924077	0.218	0.399	0	Fb_01_ADIRF	CMTM3
RHOBTB3	0	-0.322241927	0.31	0.487	0	Fb_01_ADIRF	RHOBTB3
FIBIN	0	-0.323036944	0.033	0.169	0	Fb_01_ADIRF	FIBIN
TNFSF13B	0	-0.323121507	0.071	0.208	0	Fb_01_ADIRF	TNFSF13B
NRP2	0	-0.323496314	0.195	0.361	0	Fb_01_ADIRF	NRP2
CLEC2B	0	-0.323697417	0.233	0.426	0	Fb_01_ADIRF	CLEC2B
ASPH	0	-0.325081309	0.277	0.456	0	Fb_01_ADIRF	ASPH
FKBP9	0	-0.32597224	0.227	0.411	0	Fb_01_ADIRF	FKBP9
FLNB	0	-0.327591024	0.042	0.204	0	Fb_01_ADIRF	FLNB
MPZL1	0	-0.32788096	0.195	0.391	0	Fb_01_ADIRF	MPZL1
B4GALT1	0	-0.329069829	0.212	0.383	0	Fb_01_ADIRF	B4GALT1
APOL1	0	-0.331803935	0.163	0.344	0	Fb_01_ADIRF	APOL1
CYGB	0	-0.333137897	0.293	0.496	0	Fb_01_ADIRF	CYGB
GALNT1	0	-0.333844596	0.241	0.42	0	Fb_01_ADIRF	GALNT1
ABCA6	0	-0.336140656	0.024	0.171	0	Fb_01_ADIRF	ABCA6
FGL2	0	-0.337375906	0.031	0.168	0	Fb_01_ADIRF	FGL2
ABI3BP	0	-0.338453145	0.03	0.163	0	Fb_01_ADIRF	ABI3BP
TMEM45A	0	-0.347009011	0.145	0.32	0	Fb_01_ADIRF	TMEM45A
SVEP1	0	-0.347530671	0.022	0.169	0	Fb_01_ADIRF	SVEP1
PLOD1	0	-0.347568181	0.209	0.406	0	Fb_01_ADIRF	PLOD1
CDH2	0	-0.349360709	0.07	0.249	0	Fb_01_ADIRF	CDH2
SLC44A1	0	-0.353143739	0.208	0.38	0	Fb_01_ADIRF	SLC44A1
SSC5D	0	-0.355202182	0.065	0.241	0	Fb_01_ADIRF	SSC5D
MOXD1	0	-0.355897691	0.011	0.165	0	Fb_01_ADIRF	MOXD1
EGFL7	0	-0.356625888	0.091	0.223	0	Fb_01_ADIRF	EGFL7
FAM114A1	0	-0.35790884	0.373	0.554	0	Fb_01_ADIRF	FAM114A1
FRMD6	0	-0.359968261	0.112	0.286	0	Fb_01_ADIRF	FRMD6
ANKH	0	-0.361055934	0.11	0.286	0	Fb_01_ADIRF	ANKH
SLIT2	0	-0.361672659	0.082	0.253	0	Fb_01_ADIRF	SLIT2
ADAMTS12	0	-0.36264928	0.129	0.319	0	Fb_01_ADIRF	ADAMTS12
GYPC	0	-0.365229424	0.381	0.563	0	Fb_01_ADIRF	GYPC
NUCB2	0	-0.367356773	0.303	0.487	0	Fb_01_ADIRF	NUCB2
PDIA3	0	-0.367682388	0.695	0.798	0	Fb_01_ADIRF	PDIA3
PLD3	0	-0.368823659	0.343	0.534	0	Fb_01_ADIRF	PLD3
PIEZO2	0	-0.36990118	0.097	0.262	0	Fb_01_ADIRF	PIEZO2
TNXB	0	-0.374443436	0.036	0.136	0	Fb_01_ADIRF	TNXB
TMEM98	0	-0.3815756	0.267	0.479	0	Fb_01_ADIRF	TMEM98
GPNMB	0	-0.385902497	0.14	0.335	0	Fb_01_ADIRF	GPNMB
CD99	0	-0.387538424	0.797	0.855	0	Fb_01_ADIRF	CD99
SEMA3C	0	-0.389578285	0.019	0.165	0	Fb_01_ADIRF	SEMA3C
BRI3	0	-0.391798881	0.576	0.742	0	Fb_01_ADIRF	BRI3
PDLIM4	0	-0.39270485	0.07	0.253	0	Fb_01_ADIRF	PDLIM4
MYDGF	0	-0.396390917	0.466	0.63	0	Fb_01_ADIRF	MYDGF
LY6E	0	-0.399588501	0.444	0.635	0	Fb_01_ADIRF	LY6E
TMEM119	0	-0.401525436	0.024	0.185	0	Fb_01_ADIRF	TMEM119
IGF1	0	-0.40375857	0.009	0.108	0	Fb_01_ADIRF	IGF1
TGM2	0	-0.406624932	0.066	0.196	0	Fb_01_ADIRF	TGM2
PDPN	0	-0.408187111	0.006	0.134	0	Fb_01_ADIRF	PDPN
OSTC	0	-0.413774361	0.573	0.7	0	Fb_01_ADIRF	OSTC
RPL28	0	-0.414641081	0.986	0.987	0	Fb_01_ADIRF	RPL28
CYBRD1	0	-0.417208164	0.285	0.49	0	Fb_01_ADIRF	CYBRD1
TTC3	0	-0.417307033	0.502	0.655	0	Fb_01_ADIRF	TTC3
HMCN1	0	-0.425593626	0.044	0.22	0	Fb_01_ADIRF	HMCN1
PRRX1	0	-0.426084982	0.256	0.455	0	Fb_01_ADIRF	PRRX1
RAI14	0	-0.426233254	0.126	0.331	0	Fb_01_ADIRF	RAI14
VCAM1	0	-0.432721876	0.13	0.294	0	Fb_01_ADIRF	VCAM1
TSPAN4	0	-0.433656111	0.273	0.496	0	Fb_01_ADIRF	TSPAN4
GJA1	0	-0.43398072	0.021	0.169	0	Fb_01_ADIRF	GJA1
KDELR2	0	-0.434962856	0.565	0.719	0	Fb_01_ADIRF	KDELR2
SLC9A3R2	0	-0.435822523	0.272	0.456	0	Fb_01_ADIRF	SLC9A3R2
ALDH1A3	0	-0.437536568	0.039	0.189	0	Fb_01_ADIRF	ALDH1A3
PRDX4	0	-0.437850631	0.399	0.593	0	Fb_01_ADIRF	PRDX4
RCN1	0	-0.440171303	0.355	0.562	0	Fb_01_ADIRF	RCN1
FCGRT	0	-0.442000268	0.437	0.622	0	Fb_01_ADIRF	FCGRT
LMCD1	0	-0.442392149	0.241	0.435	0	Fb_01_ADIRF	LMCD1
CCDC146	0	-0.444798428	0.091	0.231	0	Fb_01_ADIRF	CCDC146
PLTP	0	-0.445052749	0.289	0.475	0	Fb_01_ADIRF	PLTP
HDLBP	0	-0.445175115	0.483	0.654	0	Fb_01_ADIRF	HDLBP
HSD11B1	0	-0.445241527	0.044	0.21	0	Fb_01_ADIRF	HSD11B1
KCTD12	0	-0.445352673	0.113	0.333	0	Fb_01_ADIRF	KCTD12
PCDH7	0	-0.447465421	0.035	0.228	0	Fb_01_ADIRF	PCDH7
LOXL2	0	-0.4483236	0.237	0.434	0	Fb_01_ADIRF	LOXL2
PSAP	0	-0.449460449	0.697	0.803	0	Fb_01_ADIRF	PSAP
ECM1	0	-0.450318223	0.271	0.474	0	Fb_01_ADIRF	ECM1
SLC6A6	0	-0.451226843	0.026	0.187	0	Fb_01_ADIRF	SLC6A6
SULF2	0	-0.454888017	0.076	0.283	0	Fb_01_ADIRF	SULF2
FMOD	0	-0.456899541	0.131	0.348	0	Fb_01_ADIRF	FMOD
COPZ2	0	-0.457480238	0.181	0.382	0	Fb_01_ADIRF	COPZ2
CREB3L1	0	-0.457648671	0.031	0.243	0	Fb_01_ADIRF	CREB3L1
MXRA7	0	-0.460889616	0.432	0.634	0	Fb_01_ADIRF	MXRA7
ADD3	0	-0.462329052	0.224	0.457	0	Fb_01_ADIRF	ADD3
SSR3	0	-0.464113301	0.52	0.694	0	Fb_01_ADIRF	SSR3
PTK7	0	-0.464189845	0.155	0.331	0	Fb_01_ADIRF	PTK7
ANXA1	0	-0.465253291	0.631	0.749	0	Fb_01_ADIRF	ANXA1
FKBP10	0	-0.466293837	0.334	0.538	0	Fb_01_ADIRF	FKBP10
SFRP1	0	-0.466884446	0.047	0.17	0	Fb_01_ADIRF	SFRP1
KDELR3	0	-0.467068533	0.125	0.358	0	Fb_01_ADIRF	KDELR3
ENC1	0	-0.46882217	0.169	0.369	0	Fb_01_ADIRF	ENC1
PTGIS	0	-0.470305025	0.022	0.2	0	Fb_01_ADIRF	PTGIS
SRPX2	0	-0.472331404	0.062	0.284	0	Fb_01_ADIRF	SRPX2
LIMA1	0	-0.47337261	0.411	0.62	0	Fb_01_ADIRF	LIMA1
ITGA11	0	-0.474331173	0.093	0.294	0	Fb_01_ADIRF	ITGA11
CHPF	0	-0.475674725	0.169	0.368	0	Fb_01_ADIRF	CHPF
LMO7	0	-0.485889475	0.11	0.335	0	Fb_01_ADIRF	LMO7
CYB5A	0	-0.486496538	0.318	0.498	0	Fb_01_ADIRF	CYB5A
SPOCK1	0	-0.486909751	0.018	0.166	0	Fb_01_ADIRF	SPOCK1
QSOX1	0	-0.489392335	0.18	0.373	0	Fb_01_ADIRF	QSOX1
GAS1	0	-0.491993528	0.041	0.194	0	Fb_01_ADIRF	GAS1
FGF7	0	-0.493180634	0.044	0.192	0	Fb_01_ADIRF	FGF7
GAS6	0	-0.494489083	0.466	0.648	0	Fb_01_ADIRF	GAS6
STMN2	0	-0.495234907	0.008	0.115	0	Fb_01_ADIRF	STMN2
TMEM176A	0	-0.498231054	0.188	0.369	0	Fb_01_ADIRF	TMEM176A
DAB2	0	-0.504528404	0.158	0.408	0	Fb_01_ADIRF	DAB2
S100A11	0	-0.506666205	0.858	0.913	0	Fb_01_ADIRF	S100A11
MEST	0	-0.510077557	0.095	0.28	0	Fb_01_ADIRF	MEST
SUGCT	0	-0.514577779	0.043	0.164	0	Fb_01_ADIRF	SUGCT
BICC1	0	-0.518561652	0.066	0.322	0	Fb_01_ADIRF	BICC1
P4HB	0	-0.526056801	0.643	0.788	0	Fb_01_ADIRF	P4HB
ITGB5	0	-0.526274816	0.371	0.558	0	Fb_01_ADIRF	ITGB5
RRBP1	0	-0.527616597	0.569	0.733	0	Fb_01_ADIRF	RRBP1
UACA	0	-0.531281316	0.657	0.805	0	Fb_01_ADIRF	UACA
UNC5B	0	-0.532667386	0.141	0.356	0	Fb_01_ADIRF	UNC5B
GPX8	0	-0.534070568	0.183	0.429	0	Fb_01_ADIRF	GPX8
CKAP4	0	-0.545271841	0.261	0.485	0	Fb_01_ADIRF	CKAP4
PLOD2	0	-0.548264708	0.243	0.46	0	Fb_01_ADIRF	PLOD2
MFAP2	0	-0.5504066	0.072	0.278	0	Fb_01_ADIRF	MFAP2
PLAU	0	-0.555140243	0.14	0.332	0	Fb_01_ADIRF	PLAU
MYH10	0	-0.558744229	0.195	0.433	0	Fb_01_ADIRF	MYH10
COL6A2	0	-0.559002843	0.886	0.913	0	Fb_01_ADIRF	COL6A2
ANXA2	0	-0.559495618	0.676	0.789	0	Fb_01_ADIRF	ANXA2
CST2	0	-0.562529205	0.014	0.144	0	Fb_01_ADIRF	CST2
IL1R1	0	-0.567337415	0.249	0.47	0	Fb_01_ADIRF	IL1R1
TYROBP	0	-0.56776222	0.104	0.259	0	Fb_01_ADIRF	TYROBP
PPIB	0	-0.571350628	0.834	0.905	0	Fb_01_ADIRF	PPIB
OLFML3	0	-0.575212007	0.141	0.391	0	Fb_01_ADIRF	OLFML3
INMT	0	-0.57659329	0.055	0.238	0	Fb_01_ADIRF	INMT
CERCAM	0	-0.582158692	0.176	0.412	0	Fb_01_ADIRF	CERCAM
MRC2	0	-0.587796825	0.233	0.455	0	Fb_01_ADIRF	MRC2
EFEMP2	0	-0.587862665	0.354	0.6	0	Fb_01_ADIRF	EFEMP2
S100A16	0	-0.589617991	0.118	0.367	0	Fb_01_ADIRF	S100A16
BGN	0	-0.592457481	0.937	0.933	0	Fb_01_ADIRF	BGN
DPT	0	-0.600743317	0.011	0.149	0	Fb_01_ADIRF	DPT
COL16A1	0	-0.602936621	0.099	0.343	0	Fb_01_ADIRF	COL16A1
ALDH1A1	0	-0.604013095	0.207	0.373	0	Fb_01_ADIRF	ALDH1A1
LAMC3	0	-0.61017063	0.108	0.284	0	Fb_01_ADIRF	LAMC3
LOX	0	-0.614371734	0.063	0.296	0	Fb_01_ADIRF	LOX
THY1	0	-0.620822259	0.515	0.822	0	Fb_01_ADIRF	THY1
CTSD	0	-0.622551544	0.54	0.71	0	Fb_01_ADIRF	CTSD
DPYSL3	0	-0.624491084	0.083	0.344	0	Fb_01_ADIRF	DPYSL3
TSHZ2	0	-0.624949338	0.04	0.235	0	Fb_01_ADIRF	TSHZ2
HSPG2	0	-0.634173506	0.217	0.431	0	Fb_01_ADIRF	HSPG2
PPIC	0	-0.635132185	0.465	0.644	0	Fb_01_ADIRF	PPIC
PCOLCE	0	-0.637142703	0.43	0.658	0	Fb_01_ADIRF	PCOLCE
FHL2	0	-0.639108055	0.273	0.535	0	Fb_01_ADIRF	FHL2
ASPN	0	-0.647910928	0.441	0.66	0	Fb_01_ADIRF	ASPN
RAMP1	0	-0.648949498	0.151	0.32	0	Fb_01_ADIRF	RAMP1
NPC2	0	-0.651857323	0.463	0.655	0	Fb_01_ADIRF	NPC2
FNDC1	0	-0.653156069	0.074	0.257	0	Fb_01_ADIRF	FNDC1
LAMA2	0	-0.658661181	0.076	0.316	0	Fb_01_ADIRF	LAMA2
TMEM176B	0	-0.661005642	0.217	0.433	0	Fb_01_ADIRF	TMEM176B
LAMB1	0	-0.661355322	0.313	0.59	0	Fb_01_ADIRF	LAMB1
SPARC	0	-0.664950394	0.945	0.97	0	Fb_01_ADIRF	SPARC
S100A13	0	-0.674089608	0.318	0.541	0	Fb_01_ADIRF	S100A13
PODN	0	-0.674839496	0.047	0.312	0	Fb_01_ADIRF	PODN
HTRA3	0	-0.675482579	0.075	0.255	0	Fb_01_ADIRF	HTRA3
IL32	0	-0.694712283	0.334	0.611	0	Fb_01_ADIRF	IL32
COL15A1	0	-0.701350619	0.134	0.347	0	Fb_01_ADIRF	COL15A1
NBL1	0	-0.703331869	0.309	0.507	0	Fb_01_ADIRF	NBL1
COL6A1	0	-0.713696905	0.768	0.823	0	Fb_01_ADIRF	COL6A1
FSTL1	0	-0.725570933	0.48	0.696	0	Fb_01_ADIRF	FSTL1
MMP14	0	-0.726629618	0.278	0.483	0	Fb_01_ADIRF	MMP14
CST3	0	-0.727743268	0.929	0.951	0	Fb_01_ADIRF	CST3
CTSC	0	-0.728953754	0.297	0.563	0	Fb_01_ADIRF	CTSC
CDH11	0	-0.728999783	0.319	0.518	0	Fb_01_ADIRF	CDH11
FBLN2	0	-0.730761799	0.113	0.331	0	Fb_01_ADIRF	FBLN2
MXRA5	0	-0.738440445	0.114	0.354	0	Fb_01_ADIRF	MXRA5
IGFBP6	0	-0.745658383	0.203	0.408	0	Fb_01_ADIRF	IGFBP6
TIMP3	0	-0.749484865	0.635	0.761	0	Fb_01_ADIRF	TIMP3
FTL	0	-0.75795832	0.991	0.996	0	Fb_01_ADIRF	FTL
ADAMTS2	0	-0.759656087	0.129	0.43	0	Fb_01_ADIRF	ADAMTS2
NR2F1	0	-0.762601809	0.221	0.472	0	Fb_01_ADIRF	NR2F1
G0S2	0	-0.768655239	0.169	0.345	0	Fb_01_ADIRF	G0S2
TIMP2	0	-0.770940657	0.572	0.756	0	Fb_01_ADIRF	TIMP2
RCN3	0	-0.784386648	0.265	0.539	0	Fb_01_ADIRF	RCN3
NNMT	0	-0.790022552	0.495	0.68	0	Fb_01_ADIRF	NNMT
MMP23B	0	-0.792361728	0.043	0.336	0	Fb_01_ADIRF	MMP23B
FBLN5	0	-0.798566892	0.037	0.262	0	Fb_01_ADIRF	FBLN5
CLEC11A	0	-0.8147565	0.434	0.688	0	Fb_01_ADIRF	CLEC11A
RARRES1	0	-0.833686118	0.048	0.239	0	Fb_01_ADIRF	RARRES1
LOXL1	0	-0.844362961	0.073	0.377	0	Fb_01_ADIRF	LOXL1
ARL4C	0	-0.855859116	0.089	0.364	0	Fb_01_ADIRF	ARL4C
PLXDC2	0	-0.858037796	0.128	0.443	0	Fb_01_ADIRF	PLXDC2
LRP1	0	-0.858815745	0.296	0.593	0	Fb_01_ADIRF	LRP1
MARCKS	0	-0.859001389	0.57	0.8	0	Fb_01_ADIRF	MARCKS
TMSB10	0	-0.860153951	0.953	0.979	0	Fb_01_ADIRF	TMSB10
SERPINE1	0	-0.864451484	0.169	0.386	0	Fb_01_ADIRF	SERPINE1
HTRA1	0	-0.878301477	0.349	0.561	0	Fb_01_ADIRF	HTRA1
LXN	0	-0.885348844	0.074	0.303	0	Fb_01_ADIRF	LXN
GPC3	0	-0.888164051	0.135	0.397	0	Fb_01_ADIRF	GPC3
BASP1	0	-0.888772155	0.078	0.407	0	Fb_01_ADIRF	BASP1
GGT5	0	-0.890868599	0.304	0.604	0	Fb_01_ADIRF	GGT5
EMILIN1	0	-0.899537863	0.414	0.637	0	Fb_01_ADIRF	EMILIN1
CTSK	0	-0.922723184	0.187	0.466	0	Fb_01_ADIRF	CTSK
GREM1	0	-0.92490211	0.02	0.179	0	Fb_01_ADIRF	GREM1
PDGFRA	0	-0.92609395	0.03	0.354	0	Fb_01_ADIRF	PDGFRA
NTM	0	-0.931478083	0.094	0.366	0	Fb_01_ADIRF	NTM
COL5A2	0	-0.935933823	0.569	0.742	0	Fb_01_ADIRF	COL5A2
PRELP	0	-0.948613794	0.283	0.497	0	Fb_01_ADIRF	PRELP
FN1	0	-0.948637259	0.84	0.906	0	Fb_01_ADIRF	FN1
IGFBP2	0	-0.956245415	0.268	0.503	0	Fb_01_ADIRF	IGFBP2
COL11A1	0	-0.969176022	0.01	0.156	0	Fb_01_ADIRF	COL11A1
SPON2	0	-0.970370031	0.255	0.551	0	Fb_01_ADIRF	SPON2
FAP	0	-0.971188897	0.086	0.411	0	Fb_01_ADIRF	FAP
COLEC11	0	-0.971444761	0.425	0.652	0	Fb_01_ADIRF	COLEC11
SERPINE2	0	-1.015264775	0.223	0.446	0	Fb_01_ADIRF	SERPINE2
F2R	0	-1.080480373	0.276	0.587	0	Fb_01_ADIRF	F2R
SULF1	0	-1.099674752	0.218	0.441	0	Fb_01_ADIRF	SULF1
SERPINF1	0	-1.099704685	0.282	0.505	0	Fb_01_ADIRF	SERPINF1
FBN1	0	-1.104407555	0.331	0.632	0	Fb_01_ADIRF	FBN1
CYP1B1	0	-1.132987576	0.033	0.238	0	Fb_01_ADIRF	CYP1B1
TIMP1	0	-1.1340769	0.933	0.961	0	Fb_01_ADIRF	TIMP1
LTBP2	0	-1.157258253	0.085	0.409	0	Fb_01_ADIRF	LTBP2
CXCL12	0	-1.171897796	0.137	0.333	0	Fb_01_ADIRF	CXCL12
AEBP1	0	-1.186198678	0.602	0.717	0	Fb_01_ADIRF	AEBP1
CFH	0	-1.201502286	0.406	0.706	0	Fb_01_ADIRF	CFH
ISLR	0	-1.216035007	0.101	0.412	0	Fb_01_ADIRF	ISLR
SFRP4	0	-1.221032251	0.018	0.195	0	Fb_01_ADIRF	SFRP4
INHBA	0	-1.224302597	0.253	0.464	0	Fb_01_ADIRF	INHBA
C1R	0	-1.228017611	0.459	0.703	0	Fb_01_ADIRF	C1R
COL10A1	0	-1.271567679	0.013	0.223	0	Fb_01_ADIRF	COL10A1
COL8A1	0	-1.282927582	0.077	0.417	0	Fb_01_ADIRF	COL8A1
MMP11	0	-1.304007431	0.268	0.439	0	Fb_01_ADIRF	MMP11
C1S	0	-1.343676412	0.371	0.688	0	Fb_01_ADIRF	C1S
C3	0	-1.354869943	0.131	0.291	0	Fb_01_ADIRF	C3
ITGBL1	0	-1.357048009	0.046	0.317	0	Fb_01_ADIRF	ITGBL1
S100A10	0	-1.406692109	0.299	0.646	0	Fb_01_ADIRF	S100A10
COL5A1	0	-1.431139326	0.328	0.637	0	Fb_01_ADIRF	COL5A1
RARRES2	0	-1.467068989	0.445	0.754	0	Fb_01_ADIRF	RARRES2
C7	0	-1.487584263	0.184	0.39	0	Fb_01_ADIRF	C7
FBLN1	0	-1.512020707	0.155	0.443	0	Fb_01_ADIRF	FBLN1
COMP	0	-1.513959961	0.015	0.15	0	Fb_01_ADIRF	COMP
EFEMP1	0	-1.535854029	0.062	0.403	0	Fb_01_ADIRF	EFEMP1
APOD	0	-1.613313276	0.016	0.144	0	Fb_01_ADIRF	APOD
COL6A3	0	-1.663565084	0.355	0.769	0	Fb_01_ADIRF	COL6A3
CCDC80	0	-1.666409148	0.326	0.576	0	Fb_01_ADIRF	CCDC80
PTGDS	0	-1.727937851	0.022	0.176	0	Fb_01_ADIRF	PTGDS
MMP2	0	-1.733861129	0.082	0.444	0	Fb_01_ADIRF	MMP2
DCN	0	-1.743499024	0.692	0.836	0	Fb_01_ADIRF	DCN
THBS2	0	-1.796859382	0.223	0.59	0	Fb_01_ADIRF	THBS2
COL1A2	0	-1.804990241	0.85	0.937	0	Fb_01_ADIRF	COL1A2
COL3A1	0	-1.902314762	0.788	0.917	0	Fb_01_ADIRF	COL3A1
POSTN	0	-1.954423611	0.177	0.428	0	Fb_01_ADIRF	POSTN
VCAN	0	-2.037978155	0.213	0.574	0	Fb_01_ADIRF	VCAN
CXCL14	0	-2.046983912	0.007	0.126	0	Fb_01_ADIRF	CXCL14
CTHRC1	0	-2.092028244	0.127	0.488	0	Fb_01_ADIRF	CTHRC1
IGFBP3	0	-2.182473216	0.077	0.301	0	Fb_01_ADIRF	IGFBP3
SFRP2	0	-2.243190115	0.007	0.111	0	Fb_01_ADIRF	SFRP2
COL1A1	0	-2.340134189	0.755	0.887	0	Fb_01_ADIRF	COL1A1
LUM	0	-2.53664539	0.254	0.626	0	Fb_01_ADIRF	LUM
FMO2	7.49E-308	-0.311233827	0.037	0.135	1.50E-303	Fb_01_ADIRF	FMO2
GBP2	7.41E-307	0.622731562	0.472	0.362	1.48E-302	Fb_01_ADIRF	GBP2
JUN	1.10E-306	0.649195951	0.906	0.866	2.21E-302	Fb_01_ADIRF	JUN
NTN4	6.14E-306	0.406595676	0.281	0.151	1.23E-301	Fb_01_ADIRF	NTN4
SGCA	9.40E-305	0.404698784	0.373	0.234	1.88E-300	Fb_01_ADIRF	SGCA
GRN	1.08E-304	-0.324981981	0.433	0.61	2.15E-300	Fb_01_ADIRF	GRN
MTHFD2	1.02E-303	0.482056157	0.469	0.347	2.05E-299	Fb_01_ADIRF	MTHFD2
ZFP36L2	1.19E-303	-0.449120681	0.49	0.648	2.38E-299	Fb_01_ADIRF	ZFP36L2
C4orf48	4.02E-302	-0.283000835	0.275	0.455	8.04E-298	Fb_01_ADIRF	C4orf48
HIC1	4.21E-302	-0.297897336	0.244	0.419	8.42E-298	Fb_01_ADIRF	HIC1
MIDN	1.23E-300	0.553820819	0.589	0.498	2.46E-296	Fb_01_ADIRF	MIDN
DNAJC1	1.72E-300	-0.263379058	0.248	0.42	3.43E-296	Fb_01_ADIRF	DNAJC1
VAMP2	4.41E-299	0.406234634	0.677	0.611	8.83E-295	Fb_01_ADIRF	VAMP2
JUND	6.55E-299	0.524321356	0.95	0.921	1.31E-294	Fb_01_ADIRF	JUND
VEGFB	8.05E-297	-0.363386153	0.324	0.494	1.61E-292	Fb_01_ADIRF	VEGFB
CTSB	1.06E-296	-0.414437711	0.46	0.622	2.13E-292	Fb_01_ADIRF	CTSB
ST3GAL4	1.48E-295	-0.257877213	0.188	0.345	2.96E-291	Fb_01_ADIRF	ST3GAL4
LTBP3	1.80E-294	-0.297722824	0.281	0.458	3.60E-290	Fb_01_ADIRF	LTBP3
PDIA4	2.34E-293	-0.28290316	0.263	0.432	4.68E-289	Fb_01_ADIRF	PDIA4
MAGED1	5.95E-293	-0.283045739	0.219	0.38	1.19E-288	Fb_01_ADIRF	MAGED1
TGFBR2	2.18E-291	-0.305236835	0.228	0.395	4.37E-287	Fb_01_ADIRF	TGFBR2
ADH1B	5.04E-291	-0.505172321	0.068	0.178	1.01E-286	Fb_01_ADIRF	ADH1B
F5	1.60E-290	-0.260095268	0.022	0.105	3.20E-286	Fb_01_ADIRF	F5
EDNRB	1.66E-290	0.363522095	0.472	0.32	3.31E-286	Fb_01_ADIRF	EDNRB
NR4A3	2.61E-289	0.509613645	0.309	0.179	5.23E-285	Fb_01_ADIRF	NR4A3
FKBP11	5.26E-289	-0.255607977	0.163	0.311	1.05E-284	Fb_01_ADIRF	FKBP11
SH3BGRL3	1.31E-288	-0.435798989	0.649	0.763	2.62E-284	Fb_01_ADIRF	SH3BGRL3
HSP90B1	1.59E-288	-0.339807052	0.804	0.859	3.18E-284	Fb_01_ADIRF	HSP90B1
DUSP6	6.79E-288	-0.267502016	0.092	0.215	1.36E-283	Fb_01_ADIRF	DUSP6
CNN2	9.15E-288	-0.348219426	0.278	0.44	1.83E-283	Fb_01_ADIRF	CNN2
PLA2G5	1.04E-287	0.53473768	0.349	0.218	2.09E-283	Fb_01_ADIRF	PLA2G5
DAP	1.10E-286	-0.284142021	0.272	0.443	2.20E-282	Fb_01_ADIRF	DAP
ARHGAP18	1.86E-286	-0.252008919	0.168	0.318	3.73E-282	Fb_01_ADIRF	ARHGAP18
CCDC71L	3.84E-286	-0.290132012	0.137	0.278	7.68E-282	Fb_01_ADIRF	CCDC71L
MYLIP	2.94E-285	0.426027778	0.411	0.284	5.88E-281	Fb_01_ADIRF	MYLIP
RPL12	3.87E-284	-0.26007557	0.98	0.974	7.73E-280	Fb_01_ADIRF	RPL12
UBE2S	1.55E-281	0.494818796	0.595	0.507	3.11E-277	Fb_01_ADIRF	UBE2S
DCBLD2	5.19E-281	-0.272945127	0.235	0.399	1.04E-276	Fb_01_ADIRF	DCBLD2
USP2	6.89E-281	0.262079239	0.134	0.044	1.38E-276	Fb_01_ADIRF	USP2
SERF2	7.85E-281	-0.27638255	0.97	0.971	1.57E-276	Fb_01_ADIRF	SERF2
THBS4	2.03E-280	-0.842711899	0.059	0.161	4.06E-276	Fb_01_ADIRF	THBS4
RASL12	5.55E-280	0.336646268	0.387	0.246	1.11E-275	Fb_01_ADIRF	RASL12
ABCA8	9.07E-280	-0.307887538	0.064	0.173	1.81E-275	Fb_01_ADIRF	ABCA8
MAFF	9.31E-278	0.538015132	0.51	0.394	1.86E-273	Fb_01_ADIRF	MAFF
SIPA1L2	9.76E-278	0.358143331	0.255	0.135	1.95E-273	Fb_01_ADIRF	SIPA1L2
RPL36	3.40E-277	-0.297428356	0.957	0.955	6.81E-273	Fb_01_ADIRF	RPL36
SDC1	3.03E-275	-0.31038668	0.028	0.112	6.06E-271	Fb_01_ADIRF	SDC1
DUSP14	8.59E-275	0.552434165	0.433	0.325	1.72E-270	Fb_01_ADIRF	DUSP14
EHD2	2.55E-274	0.381453107	0.633	0.561	5.09E-270	Fb_01_ADIRF	EHD2
LAMP5	6.50E-274	-0.640544657	0.06	0.16	1.30E-269	Fb_01_ADIRF	LAMP5
DAAM1	1.47E-272	-0.40492508	0.284	0.442	2.94E-268	Fb_01_ADIRF	DAAM1
SPATS2L	1.58E-272	-0.367008322	0.537	0.683	3.16E-268	Fb_01_ADIRF	SPATS2L
ZMAT3	1.22E-271	-0.302476606	0.269	0.433	2.44E-267	Fb_01_ADIRF	ZMAT3
H2AFZ	2.79E-271	0.31154126	0.774	0.723	5.59E-267	Fb_01_ADIRF	H2AFZ
VKORC1	4.74E-271	-0.348809514	0.501	0.645	9.48E-267	Fb_01_ADIRF	VKORC1
AXL	5.03E-269	0.446471973	0.574	0.491	1.01E-264	Fb_01_ADIRF	AXL
PMEPA1	5.77E-269	0.390838948	0.729	0.656	1.15E-264	Fb_01_ADIRF	PMEPA1
ACAN	1.29E-268	0.291742342	0.122	0.037	2.59E-264	Fb_01_ADIRF	ACAN
ANKRD29	1.40E-268	0.310882592	0.201	0.092	2.79E-264	Fb_01_ADIRF	ANKRD29
ADCY5	1.65E-268	0.30538078	0.201	0.092	3.30E-264	Fb_01_ADIRF	ADCY5
LAMP1	2.51E-268	-0.304580129	0.475	0.641	5.01E-264	Fb_01_ADIRF	LAMP1
KLF9	2.07E-267	0.41202464	0.651	0.56	4.14E-263	Fb_01_ADIRF	KLF9
RGS3	1.42E-265	-0.272650358	0.148	0.285	2.83E-261	Fb_01_ADIRF	RGS3
DYNLL1	1.92E-265	0.286896018	0.94	0.916	3.84E-261	Fb_01_ADIRF	DYNLL1
TMEM158	5.93E-265	-0.526045129	0.075	0.183	1.19E-260	Fb_01_ADIRF	TMEM158
GPX3	7.60E-264	0.329532973	0.642	0.493	1.52E-259	Fb_01_ADIRF	GPX3
P4HA1	1.35E-263	-0.258676063	0.241	0.401	2.70E-259	Fb_01_ADIRF	P4HA1
COLEC10	1.51E-263	-0.542723375	0.03	0.112	3.02E-259	Fb_01_ADIRF	COLEC10
TMED9	2.86E-262	-0.321667455	0.485	0.638	5.72E-258	Fb_01_ADIRF	TMED9
PTTG1IP	2.95E-262	-0.318814098	0.406	0.573	5.90E-258	Fb_01_ADIRF	PTTG1IP
MDK	8.33E-262	-0.397015183	0.345	0.512	1.67E-257	Fb_01_ADIRF	MDK
PLSCR4	2.98E-261	-0.263405783	0.231	0.386	5.97E-257	Fb_01_ADIRF	PLSCR4
LMAN1	3.16E-261	-0.323553109	0.448	0.603	6.31E-257	Fb_01_ADIRF	LMAN1
CALU	1.50E-260	-0.351160851	0.591	0.717	3.00E-256	Fb_01_ADIRF	CALU
PROS1	6.49E-260	-0.274035092	0.186	0.333	1.30E-255	Fb_01_ADIRF	PROS1
C1QTNF2	3.24E-258	0.333913772	0.249	0.136	6.47E-254	Fb_01_ADIRF	C1QTNF2
HNRNPA1	3.24E-258	0.280724285	0.869	0.839	6.48E-254	Fb_01_ADIRF	HNRNPA1
HSPA8	1.53E-257	0.442109593	0.858	0.833	3.06E-253	Fb_01_ADIRF	HSPA8
ARHGEF17	2.19E-257	0.381605303	0.539	0.432	4.38E-253	Fb_01_ADIRF	ARHGEF17
MXRA8	6.08E-257	-0.481142705	0.477	0.61	1.22E-252	Fb_01_ADIRF	MXRA8
FOXC1	1.43E-255	0.441249698	0.381	0.262	2.86E-251	Fb_01_ADIRF	FOXC1
HMGN3	3.85E-255	0.379504576	0.643	0.578	7.71E-251	Fb_01_ADIRF	HMGN3
FAM13C	4.75E-255	0.405714463	0.398	0.273	9.51E-251	Fb_01_ADIRF	FAM13C
DGKH	2.76E-254	0.401679918	0.412	0.295	5.53E-250	Fb_01_ADIRF	DGKH
SOCS2	5.46E-254	0.358944492	0.287	0.17	1.09E-249	Fb_01_ADIRF	SOCS2
PRKG1	2.82E-253	0.371109545	0.61	0.524	5.65E-249	Fb_01_ADIRF	PRKG1
SSTR2	9.28E-253	0.425182048	0.347	0.215	1.86E-248	Fb_01_ADIRF	SSTR2
HEYL	1.12E-252	0.36857692	0.487	0.36	2.24E-248	Fb_01_ADIRF	HEYL
APLP2	2.23E-252	0.362205761	0.639	0.55	4.46E-248	Fb_01_ADIRF	APLP2
SRM	9.21E-252	-0.27237431	0.306	0.47	1.84E-247	Fb_01_ADIRF	SRM
PDIA6	1.78E-249	-0.321066074	0.548	0.683	3.57E-245	Fb_01_ADIRF	PDIA6
CES1	1.68E-248	-0.433927793	0.08	0.183	3.36E-244	Fb_01_ADIRF	CES1
ARHGAP29	1.12E-247	0.334012087	0.553	0.429	2.23E-243	Fb_01_ADIRF	ARHGAP29
SSR2	6.40E-247	-0.288847223	0.692	0.787	1.28E-242	Fb_01_ADIRF	SSR2
PKDCC	6.81E-247	-0.268244278	0.144	0.273	1.36E-242	Fb_01_ADIRF	PKDCC
ATP6V1G1	9.78E-246	0.295482697	0.809	0.776	1.96E-241	Fb_01_ADIRF	ATP6V1G1
GSTO1	4.10E-244	-0.349470001	0.535	0.673	8.21E-240	Fb_01_ADIRF	GSTO1
ID1	3.65E-243	0.656195065	0.504	0.394	7.31E-239	Fb_01_ADIRF	ID1
ARPC5	8.04E-243	0.309173758	0.791	0.763	1.61E-238	Fb_01_ADIRF	ARPC5
SLC25A5	9.80E-243	0.303814954	0.763	0.706	1.96E-238	Fb_01_ADIRF	SLC25A5
LGALS1	1.02E-242	-0.382047218	0.978	0.968	2.05E-238	Fb_01_ADIRF	LGALS1
ROCK1	1.10E-242	0.396892889	0.685	0.646	2.19E-238	Fb_01_ADIRF	ROCK1
BAG3	1.53E-242	0.514673052	0.538	0.443	3.07E-238	Fb_01_ADIRF	BAG3
MAP1B	3.66E-242	0.267923393	0.86	0.785	7.33E-238	Fb_01_ADIRF	MAP1B
TF	4.55E-242	-0.902770604	0.124	0.231	9.10E-238	Fb_01_ADIRF	TF
DNAJB1	1.95E-241	0.597006402	0.782	0.714	3.91E-237	Fb_01_ADIRF	DNAJB1
RPS27L	3.03E-241	-0.316983083	0.762	0.828	6.07E-237	Fb_01_ADIRF	RPS27L
DNAJB6	5.78E-241	0.404525132	0.66	0.61	1.16E-236	Fb_01_ADIRF	DNAJB6
LRRC17	3.54E-238	-0.262397809	0.156	0.288	7.08E-234	Fb_01_ADIRF	LRRC17
CX3CL1	8.23E-238	0.281263811	0.139	0.054	1.65E-233	Fb_01_ADIRF	CX3CL1
SORBS2	6.93E-237	0.591765908	0.279	0.173	1.39E-232	Fb_01_ADIRF	SORBS2
LAMP2	1.77E-236	-0.260465018	0.349	0.517	3.55E-232	Fb_01_ADIRF	LAMP2
ZNF331	1.22E-235	0.852764188	0.336	0.232	2.44E-231	Fb_01_ADIRF	ZNF331
MT-ND5	1.23E-235	-0.397724846	0.943	0.939	2.45E-231	Fb_01_ADIRF	MT-ND5
PMP22	9.80E-235	-0.354460286	0.492	0.634	1.96E-230	Fb_01_ADIRF	PMP22
ATP5F1B	8.77E-234	0.296399775	0.784	0.762	1.76E-229	Fb_01_ADIRF	ATP5F1B
AOC3	7.64E-232	0.437997977	0.369	0.259	1.53E-227	Fb_01_ADIRF	AOC3
MGST1	7.70E-232	-0.348897741	0.1	0.21	1.54E-227	Fb_01_ADIRF	MGST1
CAVIN2	1.45E-231	-0.255671387	0.11	0.225	2.90E-227	Fb_01_ADIRF	CAVIN2
MYL12B	2.12E-230	-0.281079351	0.857	0.897	4.25E-226	Fb_01_ADIRF	MYL12B
ZFP36L1	2.06E-229	0.377179927	0.84	0.791	4.12E-225	Fb_01_ADIRF	ZFP36L1
B2M	9.83E-229	0.33060213	0.998	0.995	1.97E-224	Fb_01_ADIRF	B2M
SERPINC1	8.41E-227	-0.591379959	0.07	0.16	1.68E-222	Fb_01_ADIRF	SERPINC1
CKB	3.81E-226	0.559241838	0.353	0.242	7.61E-222	Fb_01_ADIRF	CKB
FBXO32	1.00E-225	0.36331499	0.405	0.287	2.01E-221	Fb_01_ADIRF	FBXO32
CCDC3	3.53E-225	0.38747558	0.477	0.359	7.06E-221	Fb_01_ADIRF	CCDC3
ACTG2	6.78E-225	0.820238941	0.286	0.169	1.36E-220	Fb_01_ADIRF	ACTG2
CYBA	3.57E-224	-0.309414398	0.501	0.657	7.14E-220	Fb_01_ADIRF	CYBA
HSD17B6	2.85E-223	-0.275580886	0.032	0.108	5.71E-219	Fb_01_ADIRF	HSD17B6
EMP3	2.62E-222	-0.343759907	0.47	0.619	5.24E-218	Fb_01_ADIRF	EMP3
RCSD1	5.00E-222	0.286666997	0.301	0.185	1.00E-217	Fb_01_ADIRF	RCSD1
PPFIBP1	2.42E-221	-0.284760894	0.367	0.523	4.85E-217	Fb_01_ADIRF	PPFIBP1
KANK2	6.53E-220	0.360885566	0.672	0.622	1.31E-215	Fb_01_ADIRF	KANK2
AHSG	6.26E-219	-0.592198053	0.075	0.165	1.25E-214	Fb_01_ADIRF	AHSG
TMEM167A	1.75E-218	-0.257424227	0.358	0.515	3.50E-214	Fb_01_ADIRF	TMEM167A
RUNX1	8.54E-218	-0.333439239	0.341	0.489	1.71E-213	Fb_01_ADIRF	RUNX1
HSPA1A	1.10E-217	0.608805828	0.911	0.867	2.20E-213	Fb_01_ADIRF	HSPA1A
IFRD1	3.50E-217	0.413320495	0.588	0.509	7.00E-213	Fb_01_ADIRF	IFRD1
CCL2	1.05E-216	-0.538750706	0.281	0.42	2.10E-212	Fb_01_ADIRF	CCL2
KNG1	1.19E-216	-0.582542078	0.068	0.156	2.38E-212	Fb_01_ADIRF	KNG1
HIPK2	2.86E-216	0.39474975	0.358	0.251	5.73E-212	Fb_01_ADIRF	HIPK2
FOS	1.29E-215	0.680781581	0.876	0.85	2.59E-211	Fb_01_ADIRF	FOS
GPAT2	2.56E-215	0.362017408	0.188	0.093	5.11E-211	Fb_01_ADIRF	GPAT2
AKAP12	2.36E-213	0.417222438	0.58	0.484	4.73E-209	Fb_01_ADIRF	AKAP12
VASP	2.85E-213	0.333778396	0.531	0.441	5.69E-209	Fb_01_ADIRF	VASP
B3GNT2	1.23E-212	0.340519915	0.388	0.281	2.46E-208	Fb_01_ADIRF	B3GNT2
RBP4	4.24E-212	-1.27741499	0.179	0.283	8.48E-208	Fb_01_ADIRF	RBP4
EIF5	6.33E-211	0.387429335	0.711	0.673	1.27E-206	Fb_01_ADIRF	EIF5
SRPX	1.30E-210	-0.308668824	0.117	0.225	2.60E-206	Fb_01_ADIRF	SRPX
PPP1CB	4.20E-209	0.424699991	0.641	0.593	8.41E-205	Fb_01_ADIRF	PPP1CB
CHORDC1	1.38E-208	0.471308749	0.487	0.407	2.76E-204	Fb_01_ADIRF	CHORDC1
SSPN	5.65E-208	-0.278913	0.274	0.415	1.13E-203	Fb_01_ADIRF	SSPN
SPTBN1	1.04E-205	-0.342266787	0.583	0.71	2.08E-201	Fb_01_ADIRF	SPTBN1
ANG	1.12E-204	-0.334536598	0.095	0.196	2.23E-200	Fb_01_ADIRF	ANG
FLNA	1.34E-204	0.449353596	0.811	0.775	2.68E-200	Fb_01_ADIRF	FLNA
ENTPD1	1.83E-204	0.361409258	0.362	0.258	3.65E-200	Fb_01_ADIRF	ENTPD1
MGLL	1.67E-203	0.328004039	0.388	0.276	3.34E-199	Fb_01_ADIRF	MGLL
EPS8	6.43E-203	0.266737856	0.758	0.713	1.29E-198	Fb_01_ADIRF	EPS8
OST4	1.04E-202	-0.302503729	0.798	0.843	2.08E-198	Fb_01_ADIRF	OST4
GUCY1A1	3.79E-202	0.294994042	0.656	0.568	7.59E-198	Fb_01_ADIRF	GUCY1A1
HSPA1B	1.60E-201	0.633111668	0.789	0.719	3.21E-197	Fb_01_ADIRF	HSPA1B
HNRNPU	1.98E-200	0.338335493	0.837	0.809	3.97E-196	Fb_01_ADIRF	HNRNPU
FOXS1	4.39E-200	0.351869026	0.42	0.305	8.77E-196	Fb_01_ADIRF	FOXS1
TGFB1I1	2.71E-199	0.308520929	0.72	0.681	5.42E-195	Fb_01_ADIRF	TGFB1I1
NDRG1	5.69E-199	-0.328319808	0.165	0.287	1.14E-194	Fb_01_ADIRF	NDRG1
RNF152	1.42E-198	0.360759857	0.501	0.398	2.83E-194	Fb_01_ADIRF	RNF152
MAT2A	2.28E-198	0.410121615	0.559	0.484	4.56E-194	Fb_01_ADIRF	MAT2A
CAMK2G	1.40E-196	0.314435315	0.236	0.142	2.80E-192	Fb_01_ADIRF	CAMK2G
CDC42EP4	3.76E-196	0.327439013	0.32	0.215	7.51E-192	Fb_01_ADIRF	CDC42EP4
ANAPC16	1.59E-195	0.34893938	0.605	0.554	3.18E-191	Fb_01_ADIRF	ANAPC16
LTBP4	3.68E-195	-0.374592918	0.411	0.56	7.36E-191	Fb_01_ADIRF	LTBP4
IL6ST	3.93E-195	-0.38042216	0.498	0.627	7.87E-191	Fb_01_ADIRF	IL6ST
FXYD1	6.73E-195	0.383157803	0.532	0.445	1.35E-190	Fb_01_ADIRF	FXYD1
DUSP8	1.83E-194	0.311425521	0.244	0.147	3.66E-190	Fb_01_ADIRF	DUSP8
RBPMS	4.32E-193	0.314819891	0.636	0.581	8.65E-189	Fb_01_ADIRF	RBPMS
RRAD	5.14E-193	0.389474014	0.295	0.188	1.03E-188	Fb_01_ADIRF	RRAD
TGFBI	9.35E-193	-0.622957115	0.377	0.5	1.87E-188	Fb_01_ADIRF	TGFBI
DACT3	1.70E-192	0.364549894	0.328	0.232	3.40E-188	Fb_01_ADIRF	DACT3
CP	7.98E-192	-0.366265251	0.034	0.102	1.60E-187	Fb_01_ADIRF	CP
ICAM1	1.10E-191	-0.324106772	0.087	0.181	2.19E-187	Fb_01_ADIRF	ICAM1
NAB1	1.51E-191	0.336803102	0.387	0.288	3.02E-187	Fb_01_ADIRF	NAB1
MEF2D	1.94E-191	0.340327645	0.416	0.323	3.89E-187	Fb_01_ADIRF	MEF2D
CAMTA1	2.33E-191	0.318787797	0.604	0.55	4.67E-187	Fb_01_ADIRF	CAMTA1
COX6C	6.21E-191	0.259469042	0.849	0.835	1.24E-186	Fb_01_ADIRF	COX6C
TUBB	1.25E-190	-0.390759998	0.68	0.781	2.50E-186	Fb_01_ADIRF	TUBB
ARIH1	1.36E-190	0.445092065	0.457	0.375	2.72E-186	Fb_01_ADIRF	ARIH1
AMD1	1.93E-190	0.372487351	0.486	0.403	3.86E-186	Fb_01_ADIRF	AMD1
SLC8A1	1.99E-190	0.293030093	0.26	0.161	3.97E-186	Fb_01_ADIRF	SLC8A1
KCNK17	2.04E-190	0.280710802	0.131	0.055	4.08E-186	Fb_01_ADIRF	KCNK17
AMBP	7.89E-190	-1.128080638	0.196	0.292	1.58E-185	Fb_01_ADIRF	AMBP
ADAMTSL2	1.49E-189	-0.327330772	0.156	0.268	2.99E-185	Fb_01_ADIRF	ADAMTSL2
EPB41L2	2.62E-189	-0.271469474	0.433	0.583	5.25E-185	Fb_01_ADIRF	EPB41L2
RGCC	4.77E-189	-0.572892289	0.145	0.25	9.54E-185	Fb_01_ADIRF	RGCC
COX7B	8.57E-189	0.318425404	0.773	0.749	1.71E-184	Fb_01_ADIRF	COX7B
PLS3	1.51E-188	0.35591023	0.644	0.599	3.03E-184	Fb_01_ADIRF	PLS3
ITGB1	2.12E-188	-0.27118121	0.946	0.946	4.24E-184	Fb_01_ADIRF	ITGB1
PPP1R14B	2.50E-188	-0.274709019	0.493	0.64	5.00E-184	Fb_01_ADIRF	PPP1R14B
VAPA	2.89E-188	0.295344421	0.723	0.701	5.78E-184	Fb_01_ADIRF	VAPA
TMEM258	4.89E-188	-0.268112859	0.579	0.696	9.78E-184	Fb_01_ADIRF	TMEM258
APOB	7.28E-188	-0.668527805	0.1	0.189	1.46E-183	Fb_01_ADIRF	APOB
MYC	1.00E-187	0.548019795	0.453	0.355	2.00E-183	Fb_01_ADIRF	MYC
CIRBP	1.28E-187	0.273323729	0.858	0.829	2.55E-183	Fb_01_ADIRF	CIRBP
PLEKHG3	2.72E-187	0.259615608	0.177	0.091	5.45E-183	Fb_01_ADIRF	PLEKHG3
HILPDA	6.02E-186	-0.295634314	0.103	0.203	1.20E-181	Fb_01_ADIRF	HILPDA
COBLL1	8.81E-186	0.337769623	0.439	0.347	1.76E-181	Fb_01_ADIRF	COBLL1
SYPL1	3.08E-183	0.331572834	0.553	0.492	6.15E-179	Fb_01_ADIRF	SYPL1
SERPINA1	1.01E-182	-0.949075301	0.298	0.406	2.01E-178	Fb_01_ADIRF	SERPINA1
HSPD1	1.17E-182	0.506645634	0.749	0.722	2.34E-178	Fb_01_ADIRF	HSPD1
MKNK2	1.39E-182	0.383321163	0.325	0.231	2.79E-178	Fb_01_ADIRF	MKNK2
PRDX5	1.75E-182	-0.252657095	0.661	0.756	3.49E-178	Fb_01_ADIRF	PRDX5
PHLDA3	2.61E-181	-0.250850254	0.301	0.439	5.22E-177	Fb_01_ADIRF	PHLDA3
CHURC1	9.90E-181	0.338596772	0.584	0.537	1.98E-176	Fb_01_ADIRF	CHURC1
DAAM2	2.47E-180	0.267105284	0.352	0.244	4.95E-176	Fb_01_ADIRF	DAAM2
ENG	8.29E-180	-0.268053316	0.383	0.525	1.66E-175	Fb_01_ADIRF	ENG
CCDC107	3.34E-178	0.403788422	0.546	0.498	6.69E-174	Fb_01_ADIRF	CCDC107
FKBP4	4.46E-178	0.367469568	0.422	0.338	8.92E-174	Fb_01_ADIRF	FKBP4
EPN2	7.07E-177	0.335766118	0.411	0.324	1.42E-172	Fb_01_ADIRF	EPN2
ATF4	1.32E-176	0.311346192	0.749	0.724	2.63E-172	Fb_01_ADIRF	ATF4
MICAL1	5.72E-176	0.254764951	0.194	0.108	1.14E-171	Fb_01_ADIRF	MICAL1
SRSF5	1.09E-175	0.301418625	0.744	0.724	2.18E-171	Fb_01_ADIRF	SRSF5
EIF4A3	2.26E-175	0.599023138	0.526	0.467	4.53E-171	Fb_01_ADIRF	EIF4A3
IFITM2	5.05E-175	0.284015955	0.887	0.857	1.01E-170	Fb_01_ADIRF	IFITM2
CD81	2.54E-174	-0.312071599	0.887	0.929	5.09E-170	Fb_01_ADIRF	CD81
LITAF	9.92E-173	0.43420124	0.607	0.552	1.98E-168	Fb_01_ADIRF	LITAF
PACSIN2	4.04E-172	0.338143478	0.37	0.278	8.08E-168	Fb_01_ADIRF	PACSIN2
NOL3	8.38E-172	0.280370855	0.222	0.134	1.68E-167	Fb_01_ADIRF	NOL3
APOH	1.12E-171	-1.009478837	0.165	0.256	2.25E-167	Fb_01_ADIRF	APOH
NDUFB10	1.10E-169	0.259141516	0.742	0.716	2.19E-165	Fb_01_ADIRF	NDUFB10
APOA2	1.17E-169	-1.960102093	0.445	0.51	2.34E-165	Fb_01_ADIRF	APOA2
NGF	1.94E-169	0.270625371	0.239	0.143	3.88E-165	Fb_01_ADIRF	NGF
TNC	2.08E-168	-0.397300915	0.135	0.232	4.15E-164	Fb_01_ADIRF	TNC
EIF1B	3.75E-168	0.3390627	0.661	0.622	7.51E-164	Fb_01_ADIRF	EIF1B
RASGRP2	5.39E-168	0.270556582	0.293	0.196	1.08E-163	Fb_01_ADIRF	RASGRP2
NFIL3	1.22E-167	0.456160269	0.419	0.335	2.43E-163	Fb_01_ADIRF	NFIL3
EIF1AX	1.76E-167	0.289847216	0.675	0.637	3.52E-163	Fb_01_ADIRF	EIF1AX
MT-ND2	3.83E-167	-0.36246082	0.98	0.97	7.65E-163	Fb_01_ADIRF	MT-ND2
GTF2B	3.87E-167	0.417076556	0.359	0.274	7.74E-163	Fb_01_ADIRF	GTF2B
TNFRSF11B	7.63E-167	-0.353059575	0.053	0.126	1.53E-162	Fb_01_ADIRF	TNFRSF11B
HPD	9.43E-166	-0.575287829	0.038	0.101	1.89E-161	Fb_01_ADIRF	HPD
MSRB3	1.68E-165	0.359844361	0.625	0.585	3.36E-161	Fb_01_ADIRF	MSRB3
PLXDC1	5.09E-165	0.470225361	0.513	0.435	1.02E-160	Fb_01_ADIRF	PLXDC1
CCL21	7.33E-165	-1.244301726	0.059	0.133	1.47E-160	Fb_01_ADIRF	CCL21
ACTN4	1.88E-164	0.309723534	0.749	0.714	3.75E-160	Fb_01_ADIRF	ACTN4
SVIL	3.01E-164	-0.259405715	0.339	0.471	6.02E-160	Fb_01_ADIRF	SVIL
MOB2	1.06E-162	0.368865293	0.324	0.243	2.12E-158	Fb_01_ADIRF	MOB2
PLEKHO1	3.74E-162	0.470282133	0.463	0.396	7.49E-158	Fb_01_ADIRF	PLEKHO1
ITGA3	9.12E-162	0.283317464	0.268	0.177	1.82E-157	Fb_01_ADIRF	ITGA3
RASD1	1.10E-160	0.461647457	0.27	0.176	2.20E-156	Fb_01_ADIRF	RASD1
SYNGR2	2.75E-159	0.250435684	0.225	0.138	5.50E-155	Fb_01_ADIRF	SYNGR2
ANXA5	3.08E-159	-0.279534782	0.821	0.861	6.15E-155	Fb_01_ADIRF	ANXA5
CBX6	5.54E-159	0.350916468	0.429	0.354	1.11E-154	Fb_01_ADIRF	CBX6
TP53INP2	1.19E-158	0.262076482	0.217	0.133	2.37E-154	Fb_01_ADIRF	TP53INP2
HEXIM1	1.29E-157	0.376754852	0.407	0.327	2.58E-153	Fb_01_ADIRF	HEXIM1
NDUFA4	7.44E-157	0.382454542	0.799	0.797	1.49E-152	Fb_01_ADIRF	NDUFA4
PDLIM2	4.11E-156	-0.263944123	0.519	0.634	8.22E-152	Fb_01_ADIRF	PDLIM2
VDAC2	9.21E-155	0.251447455	0.693	0.661	1.84E-150	Fb_01_ADIRF	VDAC2
BRD2	1.35E-154	0.327768387	0.623	0.578	2.70E-150	Fb_01_ADIRF	BRD2
UGCG	2.99E-154	0.36549312	0.575	0.519	5.98E-150	Fb_01_ADIRF	UGCG
VTN	3.14E-154	-0.824685301	0.168	0.256	6.29E-150	Fb_01_ADIRF	VTN
FOXC2	7.75E-154	0.304117623	0.333	0.24	1.55E-149	Fb_01_ADIRF	FOXC2
HLA-DRB1	3.64E-153	-0.55086276	0.108	0.194	7.28E-149	Fb_01_ADIRF	HLA-DRB1
COX5B	9.07E-153	0.282790958	0.833	0.818	1.81E-148	Fb_01_ADIRF	COX5B
HGF	1.35E-152	-0.4018316	0.205	0.316	2.71E-148	Fb_01_ADIRF	HGF
NEURL1B	1.96E-152	0.265509975	0.409	0.308	3.92E-148	Fb_01_ADIRF	NEURL1B
AKR1C3	2.35E-151	-0.266883889	0.105	0.191	4.70E-147	Fb_01_ADIRF	AKR1C3
RAP2A	5.71E-151	0.315991358	0.362	0.277	1.14E-146	Fb_01_ADIRF	RAP2A
CTBP2	2.36E-150	0.309148802	0.472	0.404	4.71E-146	Fb_01_ADIRF	CTBP2
MRGPRF	1.10E-149	0.32739503	0.225	0.144	2.20E-145	Fb_01_ADIRF	MRGPRF
HLA-DPA1	1.24E-149	-0.339315981	0.18	0.285	2.47E-145	Fb_01_ADIRF	HLA-DPA1
FOSL2	1.47E-147	0.413754738	0.407	0.334	2.94E-143	Fb_01_ADIRF	FOSL2
HOPX	6.28E-147	-0.73204045	0.249	0.347	1.26E-142	Fb_01_ADIRF	HOPX
OPA3	1.12E-146	0.304677307	0.216	0.137	2.24E-142	Fb_01_ADIRF	OPA3
WDR1	1.13E-146	0.315661343	0.577	0.534	2.25E-142	Fb_01_ADIRF	WDR1
PLK2	2.49E-146	0.384459865	0.377	0.292	4.98E-142	Fb_01_ADIRF	PLK2
NMD3	1.09E-145	0.336617819	0.431	0.357	2.17E-141	Fb_01_ADIRF	NMD3
PXDN	1.63E-145	-0.266678347	0.424	0.552	3.26E-141	Fb_01_ADIRF	PXDN
GRK5	3.97E-145	0.268772808	0.41	0.317	7.95E-141	Fb_01_ADIRF	GRK5
CTSZ	5.94E-144	-0.279335531	0.569	0.677	1.19E-139	Fb_01_ADIRF	CTSZ
PDE5A	2.39E-143	0.271608958	0.317	0.229	4.78E-139	Fb_01_ADIRF	PDE5A
ERF	3.73E-143	0.315497634	0.307	0.225	7.47E-139	Fb_01_ADIRF	ERF
HNRNPH3	7.02E-143	0.284532262	0.625	0.597	1.40E-138	Fb_01_ADIRF	HNRNPH3
EDIL3	3.11E-142	-0.296449227	0.288	0.399	6.22E-138	Fb_01_ADIRF	EDIL3
SPTSSA	9.83E-142	0.338829956	0.518	0.471	1.97E-137	Fb_01_ADIRF	SPTSSA
RND3	1.38E-141	-0.32612088	0.439	0.56	2.77E-137	Fb_01_ADIRF	RND3
KLF2	1.77E-141	0.619944792	0.65	0.608	3.53E-137	Fb_01_ADIRF	KLF2
SNTA1	8.23E-141	0.263854527	0.191	0.116	1.65E-136	Fb_01_ADIRF	SNTA1
STEAP4	9.72E-141	-0.251718183	0.177	0.281	1.94E-136	Fb_01_ADIRF	STEAP4
BCAS2	4.66E-140	0.394076755	0.423	0.36	9.33E-136	Fb_01_ADIRF	BCAS2
IER3	6.22E-140	0.566433493	0.625	0.565	1.24E-135	Fb_01_ADIRF	IER3
SOCS3	1.25E-138	0.457930409	0.639	0.572	2.50E-134	Fb_01_ADIRF	SOCS3
EGR1	8.55E-138	0.563066139	0.738	0.702	1.71E-133	Fb_01_ADIRF	EGR1
COQ10B	5.25E-136	0.350514449	0.414	0.352	1.05E-131	Fb_01_ADIRF	COQ10B
IGFBP5	1.19E-135	0.568092086	0.691	0.633	2.38E-131	Fb_01_ADIRF	IGFBP5
NDFIP1	1.20E-135	0.298215133	0.6	0.574	2.41E-131	Fb_01_ADIRF	NDFIP1
HSPH1	2.43E-135	0.529051551	0.605	0.554	4.86E-131	Fb_01_ADIRF	HSPH1
COL12A1	5.31E-135	-0.537023517	0.428	0.542	1.06E-130	Fb_01_ADIRF	COL12A1
OGN	1.26E-134	-0.258394533	0.049	0.112	2.52E-130	Fb_01_ADIRF	OGN
HNRNPM	6.08E-134	0.271485651	0.632	0.605	1.22E-129	Fb_01_ADIRF	HNRNPM
LGALS3	3.02E-133	-0.275986477	0.589	0.685	6.04E-129	Fb_01_ADIRF	LGALS3
ABTB1	6.38E-133	0.271540842	0.293	0.213	1.28E-128	Fb_01_ADIRF	ABTB1
TMEM47	1.16E-132	0.3117237	0.562	0.518	2.32E-128	Fb_01_ADIRF	TMEM47
APOC1	3.01E-132	-1.217744309	0.394	0.477	6.02E-128	Fb_01_ADIRF	APOC1
TCEAL4	2.97E-131	-0.267711727	0.591	0.69	5.94E-127	Fb_01_ADIRF	TCEAL4
MSN	1.76E-130	0.276158004	0.642	0.614	3.53E-126	Fb_01_ADIRF	MSN
XBP1	1.92E-130	0.361936365	0.594	0.559	3.85E-126	Fb_01_ADIRF	XBP1
GSTA1	2.19E-129	-0.50631774	0.073	0.139	4.37E-125	Fb_01_ADIRF	GSTA1
EZR	2.53E-128	0.28232002	0.395	0.315	5.05E-124	Fb_01_ADIRF	EZR
MASP1	7.96E-128	-0.310396122	0.084	0.157	1.59E-123	Fb_01_ADIRF	MASP1
SLC3A2	8.40E-128	0.369733301	0.508	0.463	1.68E-123	Fb_01_ADIRF	SLC3A2
HNRNPA0	4.56E-127	0.28699306	0.627	0.61	9.13E-123	Fb_01_ADIRF	HNRNPA0
SOX4	1.48E-126	-0.301418702	0.564	0.674	2.95E-122	Fb_01_ADIRF	SOX4
RAD23A	3.58E-126	0.268849191	0.581	0.551	7.17E-122	Fb_01_ADIRF	RAD23A
GC	1.47E-125	-0.374745657	0.058	0.119	2.94E-121	Fb_01_ADIRF	GC
KDM6B	7.87E-123	0.358128657	0.417	0.34	1.57E-118	Fb_01_ADIRF	KDM6B
KRT18	8.45E-123	-0.255244906	0.494	0.623	1.69E-118	Fb_01_ADIRF	KRT18
MRPL32	6.44E-122	0.308217918	0.493	0.449	1.29E-117	Fb_01_ADIRF	MRPL32
CAVIN1	1.59E-121	0.258655355	0.814	0.802	3.18E-117	Fb_01_ADIRF	CAVIN1
PDLIM5	1.81E-121	0.366725442	0.576	0.545	3.62E-117	Fb_01_ADIRF	PDLIM5
HSDL2	3.05E-121	0.285386884	0.277	0.205	6.10E-117	Fb_01_ADIRF	HSDL2
HLA-E	5.77E-120	0.26969447	0.808	0.795	1.15E-115	Fb_01_ADIRF	HLA-E
ARID5B	7.85E-120	0.326593627	0.715	0.688	1.57E-115	Fb_01_ADIRF	ARID5B
AHSA1	1.91E-119	0.332300414	0.487	0.447	3.83E-115	Fb_01_ADIRF	AHSA1
PRKAR1A	7.42E-119	0.29358372	0.646	0.634	1.48E-114	Fb_01_ADIRF	PRKAR1A
SYNPO2	1.09E-118	0.312416598	0.577	0.523	2.19E-114	Fb_01_ADIRF	SYNPO2
APOC3	1.14E-118	-1.551286873	0.261	0.331	2.28E-114	Fb_01_ADIRF	APOC3
ANGPT1	8.88E-118	0.295908048	0.378	0.303	1.78E-113	Fb_01_ADIRF	ANGPT1
LGMN	1.38E-117	0.284933178	0.421	0.363	2.76E-113	Fb_01_ADIRF	LGMN
MRPS6	2.35E-117	0.295519678	0.405	0.339	4.70E-113	Fb_01_ADIRF	MRPS6
GADD45GIP1	6.81E-117	0.275317165	0.659	0.651	1.36E-112	Fb_01_ADIRF	GADD45GIP1
RERG	1.41E-116	0.250722577	0.355	0.276	2.82E-112	Fb_01_ADIRF	RERG
HCFC1R1	1.60E-116	0.281792771	0.672	0.641	3.20E-112	Fb_01_ADIRF	HCFC1R1
COL4A1	1.39E-115	-0.427474082	0.825	0.832	2.78E-111	Fb_01_ADIRF	COL4A1
SERPINH1	1.58E-114	-0.251232235	0.724	0.794	3.16E-110	Fb_01_ADIRF	SERPINH1
AGXT	2.96E-114	-0.366649178	0.048	0.102	5.91E-110	Fb_01_ADIRF	AGXT
OSBPL1A	3.06E-114	0.288432047	0.422	0.359	6.12E-110	Fb_01_ADIRF	OSBPL1A
CD46	5.18E-114	0.29943703	0.531	0.496	1.04E-109	Fb_01_ADIRF	CD46
LIFR	5.39E-113	-0.284370161	0.088	0.158	1.08E-108	Fb_01_ADIRF	LIFR
RBBP6	6.27E-113	0.362439661	0.508	0.467	1.25E-108	Fb_01_ADIRF	RBBP6
CD74	2.69E-112	-0.624388157	0.21	0.297	5.39E-108	Fb_01_ADIRF	CD74
HLA-F	1.89E-111	0.301823091	0.411	0.349	3.77E-107	Fb_01_ADIRF	HLA-F
PPP2CA	7.92E-111	0.285851432	0.438	0.386	1.58E-106	Fb_01_ADIRF	PPP2CA
F3	7.28E-110	-0.262464514	0.116	0.19	1.46E-105	Fb_01_ADIRF	F3
CACNA1C	1.76E-109	0.26948689	0.321	0.251	3.52E-105	Fb_01_ADIRF	CACNA1C
KLF4	9.76E-108	0.394572113	0.458	0.383	1.95E-103	Fb_01_ADIRF	KLF4
CRTC3	2.10E-107	0.270923015	0.352	0.287	4.20E-103	Fb_01_ADIRF	CRTC3
PELI1	2.49E-107	0.256530764	0.282	0.212	4.98E-103	Fb_01_ADIRF	PELI1
FILIP1L	6.57E-107	0.2996215	0.75	0.722	1.31E-102	Fb_01_ADIRF	FILIP1L
TNS1	1.08E-106	0.265557853	0.619	0.584	2.16E-102	Fb_01_ADIRF	TNS1
HIF1A	1.20E-105	0.300758409	0.533	0.499	2.40E-101	Fb_01_ADIRF	HIF1A
ECE1	4.60E-105	0.283738894	0.454	0.399	9.20E-101	Fb_01_ADIRF	ECE1
STRAP	6.42E-105	0.252450816	0.526	0.492	1.28E-100	Fb_01_ADIRF	STRAP
SPRY1	9.28E-105	-0.250185556	0.401	0.51	1.86E-100	Fb_01_ADIRF	SPRY1
SLMAP	1.35E-104	0.416808313	0.294	0.234	2.71E-100	Fb_01_ADIRF	SLMAP
FGA	1.92E-104	-0.540541592	0.093	0.156	3.84E-100	Fb_01_ADIRF	FGA
NREP	3.58E-104	-0.298751316	0.345	0.446	7.17E-100	Fb_01_ADIRF	NREP
ODC1	4.37E-104	0.296600468	0.298	0.232	8.74E-100	Fb_01_ADIRF	ODC1
AGO2	5.73E-103	0.267471644	0.344	0.279	1.15E-98	Fb_01_ADIRF	AGO2
HSPE1	4.09E-102	0.395998233	0.761	0.756	8.18E-98	Fb_01_ADIRF	HSPE1
PPP1R12C	8.39E-102	0.264489446	0.276	0.21	1.68E-97	Fb_01_ADIRF	PPP1R12C
MAP1LC3B	1.33E-101	0.280764428	0.612	0.595	2.67E-97	Fb_01_ADIRF	MAP1LC3B
IER2	1.68E-101	0.356321227	0.74	0.701	3.35E-97	Fb_01_ADIRF	IER2
ATP2A2	4.78E-101	0.279966373	0.505	0.468	9.57E-97	Fb_01_ADIRF	ATP2A2
TTLL7	8.24E-100	0.269637579	0.256	0.191	1.65E-95	Fb_01_ADIRF	TTLL7
FABP1	8.94E-99	-0.665576665	0.112	0.175	1.79E-94	Fb_01_ADIRF	FABP1
RABGAP1	2.71E-97	0.266372111	0.323	0.259	5.43E-93	Fb_01_ADIRF	RABGAP1
SLCO3A1	3.20E-97	0.271585629	0.479	0.429	6.41E-93	Fb_01_ADIRF	SLCO3A1
FRY	1.47E-96	0.257620204	0.326	0.259	2.95E-92	Fb_01_ADIRF	FRY
HLA-B	1.76E-95	0.372375292	0.942	0.934	3.52E-91	Fb_01_ADIRF	HLA-B
HIPK1	1.90E-95	0.316487572	0.36	0.306	3.80E-91	Fb_01_ADIRF	HIPK1
TLE1	1.95E-95	0.254469471	0.41	0.353	3.89E-91	Fb_01_ADIRF	TLE1
SORBS1	8.66E-95	0.308631501	0.3	0.239	1.73E-90	Fb_01_ADIRF	SORBS1
STMN1	1.38E-94	-0.367324831	0.266	0.359	2.76E-90	Fb_01_ADIRF	STMN1
LIMS1	2.73E-94	0.275298518	0.702	0.705	5.47E-90	Fb_01_ADIRF	LIMS1
EMP1	6.25E-93	-0.309735095	0.355	0.463	1.25E-88	Fb_01_ADIRF	EMP1
MAFK	8.89E-93	0.269820228	0.281	0.218	1.78E-88	Fb_01_ADIRF	MAFK
GEM	1.61E-92	0.393765424	0.643	0.606	3.22E-88	Fb_01_ADIRF	GEM
PBXIP1	2.05E-92	0.302388892	0.339	0.284	4.11E-88	Fb_01_ADIRF	PBXIP1
TTR	5.12E-92	-1.062518673	0.187	0.251	1.02E-87	Fb_01_ADIRF	TTR
COX17	7.93E-92	0.26947352	0.529	0.5	1.59E-87	Fb_01_ADIRF	COX17
BNIP3	9.51E-92	-0.269479923	0.236	0.325	1.90E-87	Fb_01_ADIRF	BNIP3
A1BG	2.99E-91	-0.377813603	0.257	0.347	5.97E-87	Fb_01_ADIRF	A1BG
NBEAL1	3.18E-91	0.261562929	0.479	0.443	6.35E-87	Fb_01_ADIRF	NBEAL1
SFPQ	4.62E-91	0.250089849	0.71	0.707	9.24E-87	Fb_01_ADIRF	SFPQ
GLA	1.75E-90	0.418337098	0.257	0.199	3.50E-86	Fb_01_ADIRF	GLA
PALLD	2.94E-90	-0.306870516	0.647	0.716	5.88E-86	Fb_01_ADIRF	PALLD
CLDND1	2.08E-88	0.252733746	0.418	0.372	4.16E-84	Fb_01_ADIRF	CLDND1
RBP1	2.25E-87	-0.57505008	0.529	0.601	4.50E-83	Fb_01_ADIRF	RBP1
FGB	3.88E-87	-0.583720242	0.114	0.174	7.77E-83	Fb_01_ADIRF	FGB
TOB2	7.85E-87	0.277928356	0.365	0.313	1.57E-82	Fb_01_ADIRF	TOB2
VEZF1	1.18E-86	0.25899137	0.336	0.281	2.36E-82	Fb_01_ADIRF	VEZF1
PCF11	1.80E-83	0.288757843	0.372	0.323	3.60E-79	Fb_01_ADIRF	PCF11
STIP1	3.79E-83	0.289392176	0.381	0.338	7.58E-79	Fb_01_ADIRF	STIP1
FGG	1.72E-82	-0.506361909	0.087	0.14	3.45E-78	Fb_01_ADIRF	FGG
FOXF1	3.71E-79	0.273256764	0.248	0.194	7.41E-75	Fb_01_ADIRF	FOXF1
ORM1	5.86E-79	-0.581974545	0.128	0.185	1.17E-74	Fb_01_ADIRF	ORM1
ALDOB	1.54E-78	-0.50900973	0.088	0.138	3.08E-74	Fb_01_ADIRF	ALDOB
OAT	2.06E-78	0.277323824	0.49	0.468	4.12E-74	Fb_01_ADIRF	OAT
ENO1	7.19E-78	-0.35395398	0.591	0.682	1.44E-73	Fb_01_ADIRF	ENO1
SDCBP	7.26E-74	0.253845008	0.626	0.623	1.45E-69	Fb_01_ADIRF	SDCBP
SPP1	5.42E-73	-0.344632187	0.118	0.179	1.08E-68	Fb_01_ADIRF	SPP1
MT-ND4L	5.66E-73	-0.255602935	0.625	0.71	1.13E-68	Fb_01_ADIRF	MT-ND4L
TAF7	8.74E-73	0.25663643	0.535	0.515	1.75E-68	Fb_01_ADIRF	TAF7
BTG3	4.05E-72	0.2654853	0.463	0.431	8.10E-68	Fb_01_ADIRF	BTG3
IRF1	4.78E-72	0.317664566	0.504	0.46	9.55E-68	Fb_01_ADIRF	IRF1
ANGPTL4	7.66E-72	0.298058414	0.356	0.294	1.53E-67	Fb_01_ADIRF	ANGPTL4
GABARAPL1	1.56E-71	0.337644648	0.344	0.303	3.13E-67	Fb_01_ADIRF	GABARAPL1
CHD1	1.76E-71	0.339308449	0.424	0.389	3.53E-67	Fb_01_ADIRF	CHD1
ZBTB16	1.39E-70	0.282721211	0.22	0.164	2.79E-66	Fb_01_ADIRF	ZBTB16
CFHR1	2.88E-67	-0.352028177	0.065	0.109	5.76E-63	Fb_01_ADIRF	CFHR1
MRPL18	3.67E-67	0.312701019	0.494	0.478	7.34E-63	Fb_01_ADIRF	MRPL18
RASSF1	1.36E-66	0.257356946	0.318	0.273	2.71E-62	Fb_01_ADIRF	RASSF1
HERPUD1	2.73E-66	0.275641576	0.628	0.623	5.46E-62	Fb_01_ADIRF	HERPUD1
ING1	2.93E-66	0.259511478	0.313	0.266	5.87E-62	Fb_01_ADIRF	ING1
ZC3HAV1	1.17E-65	0.293268268	0.365	0.323	2.35E-61	Fb_01_ADIRF	ZC3HAV1
HP	2.95E-64	-0.78789853	0.145	0.197	5.91E-60	Fb_01_ADIRF	HP
DNAJA4	6.90E-64	0.29331694	0.236	0.185	1.38E-59	Fb_01_ADIRF	DNAJA4
ANKRD37	8.48E-59	0.286405526	0.237	0.19	1.70E-54	Fb_01_ADIRF	ANKRD37
CXCL2	3.02E-57	-0.287901441	0.117	0.168	6.04E-53	Fb_01_ADIRF	CXCL2
COL4A2	8.61E-56	-0.281426164	0.869	0.859	1.72E-51	Fb_01_ADIRF	COL4A2
GPRC5A	1.55E-50	0.25236839	0.176	0.132	3.09E-46	Fb_01_ADIRF	GPRC5A
APOE	2.33E-49	-0.394064077	0.67	0.718	4.66E-45	Fb_01_ADIRF	APOE
MT1A	7.78E-48	0.615703887	0.165	0.125	1.56E-43	Fb_01_ADIRF	MT1A
DBI	1.10E-46	0.250118206	0.684	0.688	2.21E-42	Fb_01_ADIRF	DBI
ANTXR1	2.87E-44	-0.266576797	0.51	0.573	5.74E-40	Fb_01_ADIRF	ANTXR1
CHMP1B	1.39E-42	0.282431812	0.384	0.359	2.79E-38	Fb_01_ADIRF	CHMP1B
WTIP	1.83E-38	0.265923515	0.292	0.266	3.66E-34	Fb_01_ADIRF	WTIP
CCNH	5.49E-34	0.257333009	0.293	0.27	1.10E-29	Fb_01_ADIRF	CCNH
PGAP1	2.90E-33	0.350051968	0.183	0.153	5.80E-29	Fb_01_ADIRF	PGAP1
DDIT3	4.16E-32	0.265713439	0.333	0.311	8.33E-28	Fb_01_ADIRF	DDIT3
DDIT4	1.90E-31	-0.264473185	0.284	0.338	3.80E-27	Fb_01_ADIRF	DDIT4
HLA-DRA	1.16E-30	-0.410422005	0.214	0.257	2.33E-26	Fb_01_ADIRF	HLA-DRA
IGKC	9.76E-28	0.596063631	0.215	0.182	1.95E-23	Fb_01_ADIRF	IGKC
HSPA6	1.24E-27	0.768786937	0.303	0.275	2.49E-23	Fb_01_ADIRF	HSPA6
IER5	2.19E-27	0.275371158	0.441	0.429	4.39E-23	Fb_01_ADIRF	IER5
APOA1	3.54E-26	-1.232220609	0.335	0.35	7.08E-22	Fb_01_ADIRF	APOA1
TNFRSF12A	4.71E-25	0.250033447	0.505	0.493	9.42E-21	Fb_01_ADIRF	TNFRSF12A
CXCL8	9.44E-22	-0.28787623	0.091	0.118	1.89E-17	Fb_01_ADIRF	CXCL8
ALB	7.48E-20	-1.317584247	0.498	0.503	1.50E-15	Fb_01_ADIRF	ALB
ISG15	7.97E-20	0.479066052	0.603	0.626	1.59E-15	Fb_01_ADIRF	ISG15
IL6	1.71E-19	0.289289176	0.105	0.083	3.42E-15	Fb_01_ADIRF	IL6
MT1M	2.00E-13	0.555234192	0.274	0.264	4.00E-09	Fb_01_ADIRF	MT1M
CD36	1.13E-08	-0.286334468	0.227	0.242	0.000225411	Fb_01_ADIRF	CD36
MGP	0.00044647	-0.369893785	0.93	0.874	1	Fb_01_ADIRF	MGP
APOA2.1	0	3.70205282	0.99	0.401	0	Fb_02_APOC1	APOA2
APOC3.1	0	3.308364388	0.889	0.207	0	Fb_02_APOC1	APOC3
ALB.1	0	3.198524561	0.944	0.433	0	Fb_02_APOC1	ALB
APOA1.1	0	3.066931083	0.843	0.266	0	Fb_02_APOC1	APOA1
RBP4.1	0	2.849306909	0.764	0.153	0	Fb_02_APOC1	RBP4
APOC1.1	0	2.834331314	0.941	0.361	0	Fb_02_APOC1	APOC1
AMBP.1	0	2.638732797	0.79	0.163	0	Fb_02_APOC1	AMBP
TTR.1	0	2.562781553	0.695	0.148	0	Fb_02_APOC1	TTR
APOH.1	0	2.515223039	0.729	0.134	0	Fb_02_APOC1	APOH
TF.1	0	2.211616427	0.677	0.104	0	Fb_02_APOC1	TF
SERPINA1.1	0	2.189055143	0.772	0.292	0	Fb_02_APOC1	SERPINA1
VTN.1	0	2.151530682	0.657	0.147	0	Fb_02_APOC1	VTN
HP.1	0	2.147997508	0.535	0.117	0	Fb_02_APOC1	HP
CD36.1	0	2.045683011	0.622	0.175	0	Fb_02_APOC1	CD36
THBS4.1	0	1.918852958	0.349	0.077	0	Fb_02_APOC1	THBS4
FABP1.1	0	1.851827423	0.466	0.096	0	Fb_02_APOC1	FABP1
APOB.1	0	1.825943992	0.559	0.084	0	Fb_02_APOC1	APOB
APOE.1	0	1.805783819	0.986	0.651	0	Fb_02_APOC1	APOE
ORM1.1	0	1.785032735	0.512	0.104	0	Fb_02_APOC1	ORM1
FGB.1	0	1.757330694	0.454	0.099	0	Fb_02_APOC1	FGB
AHSG.1	0	1.685675202	0.501	0.065	0	Fb_02_APOC1	AHSG
SERPINC1.1	0	1.667220669	0.514	0.057	0	Fb_02_APOC1	SERPINC1
KNG1.1	0	1.636343017	0.481	0.059	0	Fb_02_APOC1	KNG1
FGA.1	0	1.624360708	0.424	0.081	0	Fb_02_APOC1	FGA
ALDOB.1	0	1.608514737	0.415	0.068	0	Fb_02_APOC1	ALDOB
FGG.1	0	1.584484285	0.4	0.072	0	Fb_02_APOC1	FGG
HPD.1	0	1.562403876	0.306	0.036	0	Fb_02_APOC1	HPD
FABP4	0	1.456796861	0.545	0.207	0	Fb_02_APOC1	FABP4
GSTA1.1	0	1.449243472	0.38	0.066	0	Fb_02_APOC1	GSTA1
FABP5	0	1.411081589	0.712	0.438	0	Fb_02_APOC1	FABP5
CFHR1.1	0	1.264311422	0.328	0.052	0	Fb_02_APOC1	CFHR1
EPHX1	0	1.256377961	0.78	0.49	0	Fb_02_APOC1	EPHX1
GC.1	0	1.232261053	0.341	0.052	0	Fb_02_APOC1	GC
AGXT.1	0	1.172691954	0.311	0.041	0	Fb_02_APOC1	AGXT
REG3A	0	1.158990452	0.135	0.024	0	Fb_02_APOC1	REG3A
CES1.1	0	1.138014066	0.37	0.099	0	Fb_02_APOC1	CES1
C3.1	0	1.12501265	0.497	0.173	0	Fb_02_APOC1	C3
ORM2	0	1.06975994	0.288	0.041	0	Fb_02_APOC1	ORM2
COX4I2.1	0	1.037745093	0.64	0.325	0	Fb_02_APOC1	COX4I2
CYB5A.1	0	1.015812265	0.54	0.395	0	Fb_02_APOC1	CYB5A
MGST1.1	0	1.007672197	0.391	0.123	0	Fb_02_APOC1	MGST1
SELENOP	0	1.005986496	0.802	0.568	0	Fb_02_APOC1	SELENOP
HIGD1B.1	0	0.993571936	0.683	0.367	0	Fb_02_APOC1	HIGD1B
NDUFA4L2.1	0	0.96140306	0.893	0.666	0	Fb_02_APOC1	NDUFA4L2
GATM	0	0.95167673	0.332	0.082	0	Fb_02_APOC1	GATM
CP.1	0	0.93380168	0.254	0.042	0	Fb_02_APOC1	CP
CPE	0	0.929216299	0.85	0.613	0	Fb_02_APOC1	CPE
ITIH2	0	0.927182393	0.261	0.037	0	Fb_02_APOC1	ITIH2
CYP2E1	0	0.91506096	0.212	0.046	0	Fb_02_APOC1	CYP2E1
IGFBP1	0	0.914894705	0.236	0.041	0	Fb_02_APOC1	IGFBP1
CAMK2N1.1	0	0.914460647	0.814	0.65	0	Fb_02_APOC1	CAMK2N1
F2	0	0.910148876	0.255	0.031	0	Fb_02_APOC1	F2
FAM162B	0	0.898732995	0.505	0.28	0	Fb_02_APOC1	FAM162B
HPX	0	0.894389747	0.239	0.039	0	Fb_02_APOC1	HPX
AGT	0	0.881932002	0.545	0.333	0	Fb_02_APOC1	AGT
FXYD6	0	0.88158042	0.673	0.497	0	Fb_02_APOC1	FXYD6
ARHGDIB	0	0.860731443	0.751	0.599	0	Fb_02_APOC1	ARHGDIB
STEAP4.1	0	0.858458119	0.409	0.206	0	Fb_02_APOC1	STEAP4
HRG	0	0.805378212	0.209	0.033	0	Fb_02_APOC1	HRG
ITIH3	0	0.79576323	0.252	0.094	0	Fb_02_APOC1	ITIH3
HSD17B6.1	0	0.779264694	0.228	0.049	0	Fb_02_APOC1	HSD17B6
FGL1	0	0.773914653	0.211	0.036	0	Fb_02_APOC1	FGL1
ANGPTL3	0	0.770635819	0.205	0.02	0	Fb_02_APOC1	ANGPTL3
PLG	0	0.763567377	0.21	0.022	0	Fb_02_APOC1	PLG
GJA4.1	0	0.763498245	0.748	0.489	0	Fb_02_APOC1	GJA4
APCS	0	0.75841849	0.188	0.043	0	Fb_02_APOC1	APCS
AZGP1	0	0.75319176	0.232	0.045	0	Fb_02_APOC1	AZGP1
APOM	0	0.749924743	0.219	0.04	0	Fb_02_APOC1	APOM
AKR1C3.1	0	0.748233642	0.302	0.128	0	Fb_02_APOC1	AKR1C3
CYP3A4	0	0.745952382	0.162	0.029	0	Fb_02_APOC1	CYP3A4
ITIH1	0	0.722386681	0.196	0.025	0	Fb_02_APOC1	ITIH1
CPS1	0	0.681291969	0.187	0.045	0	Fb_02_APOC1	CPS1
ASGR1	0	0.669067721	0.185	0.038	0	Fb_02_APOC1	ASGR1
PCK1	0	0.663207535	0.139	0.025	0	Fb_02_APOC1	PCK1
TM4SF4	0	0.632355087	0.204	0.044	0	Fb_02_APOC1	TM4SF4
FRMD3	0	0.617559335	0.33	0.153	0	Fb_02_APOC1	FRMD3
SPP2	0	0.617544948	0.147	0.01	0	Fb_02_APOC1	SPP2
TM4SF5	0	0.612313576	0.157	0.013	0	Fb_02_APOC1	TM4SF5
C4BPA	0	0.587086533	0.156	0.023	0	Fb_02_APOC1	C4BPA
TCF15	0	0.585120042	0.22	0.061	0	Fb_02_APOC1	TCF15
SERPINA6	0	0.573283536	0.163	0.022	0	Fb_02_APOC1	SERPINA6
AKR1C1	0	0.57058564	0.19	0.06	0	Fb_02_APOC1	AKR1C1
MT-CO3	0	0.56850621	0.997	0.989	0	Fb_02_APOC1	MT-CO3
F12	0	0.552668736	0.141	0.023	0	Fb_02_APOC1	F12
TINAGL1.1	0	0.549017208	0.803	0.603	0	Fb_02_APOC1	TINAGL1
HMGCS2	0	0.54707564	0.159	0.02	0	Fb_02_APOC1	HMGCS2
ADH1C	0	0.54670436	0.142	0.022	0	Fb_02_APOC1	ADH1C
ARG1	0	0.545425074	0.15	0.015	0	Fb_02_APOC1	ARG1
LGALS4	0	0.539536172	0.176	0.042	0	Fb_02_APOC1	LGALS4
UGT2B4	0	0.528807858	0.161	0.019	0	Fb_02_APOC1	UGT2B4
C8G	0	0.523082665	0.149	0.019	0	Fb_02_APOC1	C8G
APOA5	0	0.520216039	0.127	0.01	0	Fb_02_APOC1	APOA5
SLC2A2	0	0.501772048	0.136	0.014	0	Fb_02_APOC1	SLC2A2
MT-CO1	0	0.501265471	0.996	0.989	0	Fb_02_APOC1	MT-CO1
AADAC	0	0.496485395	0.145	0.013	0	Fb_02_APOC1	AADAC
APOC2	0	0.496311008	0.132	0.012	0	Fb_02_APOC1	APOC2
MT-CO2	0	0.491104379	0.995	0.987	0	Fb_02_APOC1	MT-CO2
BAAT	0	0.487852938	0.151	0.024	0	Fb_02_APOC1	BAAT
MT-ND1	0	0.475860952	0.991	0.979	0	Fb_02_APOC1	MT-ND1
AKR1B10	0	0.47307489	0.143	0.023	0	Fb_02_APOC1	AKR1B10
SULT2A1	0	0.471084787	0.143	0.018	0	Fb_02_APOC1	SULT2A1
ACSM2B	0	0.468121255	0.115	0.01	0	Fb_02_APOC1	ACSM2B
C4BPB	0	0.462526123	0.136	0.018	0	Fb_02_APOC1	C4BPB
CPB2	0	0.459005192	0.138	0.015	0	Fb_02_APOC1	CPB2
PAH	0	0.45885931	0.14	0.018	0	Fb_02_APOC1	PAH
HGD	0	0.444027435	0.128	0.016	0	Fb_02_APOC1	HGD
KHK	0	0.436964692	0.143	0.035	0	Fb_02_APOC1	KHK
CYP2A6	0	0.430765267	0.106	0.012	0	Fb_02_APOC1	CYP2A6
ASGR2	0	0.405819651	0.122	0.019	0	Fb_02_APOC1	ASGR2
PON1	0	0.404077022	0.113	0.013	0	Fb_02_APOC1	PON1
CYP2A7	0	0.399254044	0.1	0.008	0	Fb_02_APOC1	CYP2A7
SERPIND1	0	0.396717985	0.116	0.014	0	Fb_02_APOC1	SERPIND1
FBP1	0	0.382000481	0.117	0.017	0	Fb_02_APOC1	FBP1
ADH1A	0	0.378924243	0.105	0.01	0	Fb_02_APOC1	ADH1A
SERPINA5	0	0.372794666	0.106	0.013	0	Fb_02_APOC1	SERPINA5
CYP2D6	0	0.370659155	0.105	0.013	0	Fb_02_APOC1	CYP2D6
PROC	0	0.369599248	0.111	0.014	0	Fb_02_APOC1	PROC
MASP2	0	0.361112613	0.102	0.01	0	Fb_02_APOC1	MASP2
A1CF	0	0.359910052	0.108	0.013	0	Fb_02_APOC1	A1CF
PRNP.1	0	-0.449089751	0.073	0.317	0	Fb_02_APOC1	PRNP
RPL36.1	0	-0.489740366	0.914	0.962	0	Fb_02_APOC1	RPL36
NFIC	0	-0.498618298	0.346	0.643	0	Fb_02_APOC1	NFIC
NAP1L1	0	-0.527299791	0.714	0.878	0	Fb_02_APOC1	NAP1L1
ARPC1B	0	-0.543969148	0.216	0.491	0	Fb_02_APOC1	ARPC1B
SELENOM	0	-0.553305631	0.682	0.875	0	Fb_02_APOC1	SELENOM
MMP23B.1	0	-0.558268402	0.025	0.228	0	Fb_02_APOC1	MMP23B
CERCAM.1	0	-0.570982141	0.081	0.337	0	Fb_02_APOC1	CERCAM
SVIL.1	0	-0.575522394	0.175	0.446	0	Fb_02_APOC1	SVIL
UNC5B.1	0	-0.60660191	0.049	0.288	0	Fb_02_APOC1	UNC5B
DPYSL3.1	0	-0.609810962	0.013	0.256	0	Fb_02_APOC1	DPYSL3
PLOD2.1	0	-0.646349323	0.133	0.394	0	Fb_02_APOC1	PLOD2
MXRA8.1	0	-0.658675514	0.297	0.587	0	Fb_02_APOC1	MXRA8
FGFR1	0	-0.672194416	0.101	0.413	0	Fb_02_APOC1	FGFR1
TSPO	0	-0.672493984	0.241	0.588	0	Fb_02_APOC1	TSPO
LMCD1.1	0	-0.673035714	0.129	0.379	0	Fb_02_APOC1	LMCD1
MXRA5.1	0	-0.677782045	0.044	0.274	0	Fb_02_APOC1	MXRA5
RGS2	0	-0.679035472	0.116	0.361	0	Fb_02_APOC1	RGS2
TIMP2.1	0	-0.717998304	0.444	0.706	0	Fb_02_APOC1	TIMP2
FSTL1.1	0	-0.726304014	0.352	0.633	0	Fb_02_APOC1	FSTL1
PDGFRA.1	0	-0.730718832	0.006	0.234	0	Fb_02_APOC1	PDGFRA
BASP1.1	0	-0.732411313	0.03	0.289	0	Fb_02_APOC1	BASP1
HSPG2.1	0	-0.73869335	0.083	0.37	0	Fb_02_APOC1	HSPG2
CDH11.1	0	-0.742202988	0.188	0.462	0	Fb_02_APOC1	CDH11
ARL4C.1	0	-0.749915402	0.037	0.267	0	Fb_02_APOC1	ARL4C
EMILIN1.1	0	-0.762349079	0.298	0.57	0	Fb_02_APOC1	EMILIN1
S100A13.1	0	-0.768103551	0.177	0.478	0	Fb_02_APOC1	S100A13
RCN3.1	0	-0.778589915	0.155	0.452	0	Fb_02_APOC1	RCN3
TNFAIP6	0	-0.788205853	0.035	0.275	0	Fb_02_APOC1	TNFAIP6
MMP14.1	0	-0.812264686	0.147	0.425	0	Fb_02_APOC1	MMP14
MFAP4	0	-0.853434507	0.094	0.359	0	Fb_02_APOC1	MFAP4
PCOLCE.1	0	-0.860252104	0.319	0.589	0	Fb_02_APOC1	PCOLCE
MRC2.1	0	-0.863357318	0.058	0.397	0	Fb_02_APOC1	MRC2
ENG.1	0	-0.870059409	0.193	0.5	0	Fb_02_APOC1	ENG
MTRNR2L8	0	-0.873248256	0.2	0.5	0	Fb_02_APOC1	MTRNR2L8
FAP.1	0	-0.894079386	0.01	0.299	0	Fb_02_APOC1	FAP
CTSK.1	0	-0.901511353	0.103	0.373	0	Fb_02_APOC1	CTSK
NTM.1	0	-0.934200741	0.01	0.276	0	Fb_02_APOC1	NTM
LTBP2.1	0	-0.997797092	0.024	0.295	0	Fb_02_APOC1	LTBP2
BGN.1	0	-1.016056106	0.853	0.948	0	Fb_02_APOC1	BGN
LTBP1	0	-1.018514439	0.186	0.563	0	Fb_02_APOC1	LTBP1
PRELP.1	0	-1.035374642	0.154	0.436	0	Fb_02_APOC1	PRELP
HSPH1.1	0	-1.098800367	0.303	0.62	0	Fb_02_APOC1	HSPH1
ISLR.1	0	-1.10864553	0.025	0.305	0	Fb_02_APOC1	ISLR
COL8A1.1	0	-1.114004112	0.021	0.297	0	Fb_02_APOC1	COL8A1
SERPINE1.1	0	-1.135020244	0.085	0.316	0	Fb_02_APOC1	SERPINE1
DNAJB1.1	0	-1.138292391	0.56	0.774	0	Fb_02_APOC1	DNAJB1
EFEMP1.1	0	-1.196244316	0.03	0.278	0	Fb_02_APOC1	EFEMP1
HOPX.1	0	-1.198568059	0.08	0.336	0	Fb_02_APOC1	HOPX
SULF1.1	0	-1.339985313	0.055	0.381	0	Fb_02_APOC1	SULF1
THBS1	0	-1.341348494	0.196	0.587	0	Fb_02_APOC1	THBS1
HSPA1A.1	0	-1.362182453	0.785	0.903	0	Fb_02_APOC1	HSPA1A
COL5A1.1	0	-1.36319007	0.232	0.534	0	Fb_02_APOC1	COL5A1
MMP2.1	0	-1.367281614	0.057	0.31	0	Fb_02_APOC1	MMP2
NNMT.1	0	-1.381151347	0.263	0.646	0	Fb_02_APOC1	NNMT
HSPA1B.1	0	-1.41194499	0.498	0.791	0	Fb_02_APOC1	HSPA1B
FN1.1	0	-1.566413178	0.817	0.884	0	Fb_02_APOC1	FN1
DCN.1	0	-1.60863486	0.604	0.794	0	Fb_02_APOC1	DCN
INHBA.1	0	-1.683822897	0.053	0.414	0	Fb_02_APOC1	INHBA
CCDC80.1	0	-1.719888484	0.154	0.507	0	Fb_02_APOC1	CCDC80
AEBP1.1	0	-1.767587049	0.32	0.717	0	Fb_02_APOC1	AEBP1
THBS2.1	0	-1.769892794	0.1	0.469	0	Fb_02_APOC1	THBS2
COL1A2.1	0	-1.799299471	0.859	0.903	0	Fb_02_APOC1	COL1A2
S100A6	0	-1.872321186	0.354	0.806	0	Fb_02_APOC1	S100A6
CTHRC1.1	0	-2.077491877	0.03	0.365	0	Fb_02_APOC1	CTHRC1
VCAN.1	0	-2.299491258	0.057	0.461	0	Fb_02_APOC1	VCAN
POSTN.1	0	-2.548848069	0.044	0.353	0	Fb_02_APOC1	POSTN
COL1A1.1	0	-2.601818947	0.692	0.846	0	Fb_02_APOC1	COL1A1
LUM.1	0	-3.03697555	0.082	0.511	0	Fb_02_APOC1	LUM
ANTXR1.1	5.87E-308	-0.626501383	0.307	0.58	1.17E-303	Fb_02_APOC1	ANTXR1
ITGBL1.1	1.49E-307	-1.047114122	0.021	0.218	2.98E-303	Fb_02_APOC1	ITGBL1
PTMS	3.61E-307	0.458458302	0.9	0.885	7.22E-303	Fb_02_APOC1	PTMS
COL3A1.1	1.82E-304	-1.691320707	0.806	0.865	3.63E-300	Fb_02_APOC1	COL3A1
CYP3A5	7.49E-304	0.535896145	0.154	0.042	1.50E-299	Fb_02_APOC1	CYP3A5
S100A11.1	4.52E-300	-0.6160749	0.79	0.903	9.05E-296	Fb_02_APOC1	S100A11
MMP11.1	1.42E-298	-1.687663815	0.161	0.39	2.84E-294	Fb_02_APOC1	MMP11
FTL.1	4.75E-298	0.426454324	0.999	0.993	9.50E-294	Fb_02_APOC1	FTL
FNDC1.1	3.84E-295	-0.612317264	0.011	0.197	7.67E-291	Fb_02_APOC1	FNDC1
PEBP1	9.33E-295	0.53004394	0.87	0.846	1.87E-290	Fb_02_APOC1	PEBP1
COL16A1.1	9.15E-294	-0.483313835	0.048	0.258	1.83E-289	Fb_02_APOC1	COL16A1
RND3.1	2.24E-293	-0.69465578	0.278	0.539	4.48E-289	Fb_02_APOC1	RND3
LOXL1.1	8.45E-293	-0.583969787	0.054	0.264	1.69E-288	Fb_02_APOC1	LOXL1
FMOD.1	2.80E-292	-0.466324295	0.06	0.276	5.61E-288	Fb_02_APOC1	FMOD
GPNMB.1	9.04E-292	-0.60839422	0.059	0.273	1.81E-287	Fb_02_APOC1	GPNMB
LXN.1	4.32E-291	-0.731990873	0.028	0.222	8.65E-287	Fb_02_APOC1	LXN
PODN.1	1.01E-289	-0.490787751	0.023	0.215	2.03E-285	Fb_02_APOC1	PODN
RPL37	2.79E-287	-0.417001951	0.962	0.981	5.59E-283	Fb_02_APOC1	RPL37
CCND1	3.28E-287	0.906245994	0.657	0.552	6.55E-283	Fb_02_APOC1	CCND1
FBN1.1	2.30E-286	-0.718168352	0.277	0.526	4.59E-282	Fb_02_APOC1	FBN1
HTRA3.1	1.03E-285	-0.674173204	0.013	0.196	2.06E-281	Fb_02_APOC1	HTRA3
MTRNR2L12	4.81E-283	-0.837025526	0.514	0.739	9.61E-279	Fb_02_APOC1	MTRNR2L12
ELN	2.72E-282	-0.679082716	0.09	0.315	5.44E-278	Fb_02_APOC1	ELN
ID2	1.29E-280	-0.679321158	0.213	0.469	2.59E-276	Fb_02_APOC1	ID2
COL5A2.1	1.44E-277	-0.907978531	0.494	0.687	2.89E-273	Fb_02_APOC1	COL5A2
S100A10.1	3.93E-277	-1.139917157	0.296	0.514	7.87E-273	Fb_02_APOC1	S100A10
C1R.1	6.22E-276	-1.023354552	0.408	0.618	1.24E-271	Fb_02_APOC1	C1R
DHCR24	4.43E-275	0.417269021	0.147	0.041	8.86E-271	Fb_02_APOC1	DHCR24
GEM.1	2.17E-273	-0.751679985	0.415	0.655	4.34E-269	Fb_02_APOC1	GEM
PLXDC2.1	4.85E-272	-0.592143909	0.105	0.327	9.70E-268	Fb_02_APOC1	PLXDC2
TGFB1	5.24E-272	-0.46244573	0.223	0.485	1.05E-267	Fb_02_APOC1	TGFB1
EDIL3.1	8.59E-272	-0.561185061	0.144	0.379	1.72E-267	Fb_02_APOC1	EDIL3
IMPA2	2.01E-269	0.684744816	0.39	0.221	4.02E-265	Fb_02_APOC1	IMPA2
PTK7.1	3.12E-269	-0.498633467	0.07	0.277	6.25E-265	Fb_02_APOC1	PTK7
A1BG.1	6.77E-269	1.142948336	0.428	0.286	1.36E-264	Fb_02_APOC1	A1BG
CD55	1.51E-268	-0.45510956	0.072	0.281	3.02E-264	Fb_02_APOC1	CD55
PKM	3.29E-268	-0.56030185	0.425	0.676	6.57E-264	Fb_02_APOC1	PKM
RPS27	4.57E-268	-0.379161241	0.978	0.988	9.14E-264	Fb_02_APOC1	RPS27
COL15A1.1	1.29E-266	-0.659675108	0.07	0.276	2.59E-262	Fb_02_APOC1	COL15A1
TMED3	5.09E-266	-0.390199024	0.134	0.369	1.02E-261	Fb_02_APOC1	TMED3
MFAP2.1	6.05E-265	-0.492902216	0.026	0.207	1.21E-260	Fb_02_APOC1	MFAP2
S100A4.1	2.32E-263	-0.93933382	0.216	0.461	4.64E-259	Fb_02_APOC1	S100A4
GPX8.1	6.83E-263	-0.433807675	0.12	0.345	1.37E-258	Fb_02_APOC1	GPX8
PDLIM4.1	2.75E-262	-0.400077463	0.017	0.192	5.50E-258	Fb_02_APOC1	PDLIM4
HSPB1.1	7.59E-261	-0.642778733	0.862	0.946	1.52E-256	Fb_02_APOC1	HSPB1
CHPF.1	4.26E-260	-0.450482555	0.092	0.304	8.53E-256	Fb_02_APOC1	CHPF
JUND.1	7.88E-260	0.605670807	0.92	0.937	1.58E-255	Fb_02_APOC1	JUND
PLIN3	1.18E-259	-0.370485087	0.147	0.384	2.35E-255	Fb_02_APOC1	PLIN3
FBLN2.1	2.03E-259	-0.605457648	0.059	0.257	4.05E-255	Fb_02_APOC1	FBLN2
CREB3L1.1	2.12E-259	-0.368330839	0.004	0.167	4.23E-255	Fb_02_APOC1	CREB3L1
ATP5F1B.1	5.05E-259	0.541941793	0.791	0.77	1.01E-254	Fb_02_APOC1	ATP5F1B
TMEM45A.1	2.03E-256	-0.394853495	0.066	0.266	4.06E-252	Fb_02_APOC1	TMEM45A
NDRG2	6.47E-256	0.686057951	0.627	0.491	1.29E-251	Fb_02_APOC1	NDRG2
FKBP10.1	2.43E-255	-0.456455729	0.228	0.477	4.87E-251	Fb_02_APOC1	FKBP10
SKIL	4.59E-255	-0.433769375	0.221	0.475	9.18E-251	Fb_02_APOC1	SKIL
RUNX1.1	6.70E-255	-0.508693849	0.21	0.453	1.34E-250	Fb_02_APOC1	RUNX1
IER3.1	6.67E-254	-0.925423138	0.381	0.625	1.33E-249	Fb_02_APOC1	IER3
EMP1.1	9.95E-254	-0.621960093	0.202	0.446	1.99E-249	Fb_02_APOC1	EMP1
PPIC.1	9.06E-253	-0.553648255	0.356	0.593	1.81E-248	Fb_02_APOC1	PPIC
HSPA6.1	1.37E-251	-1.515413772	0.112	0.315	2.74E-247	Fb_02_APOC1	HSPA6
BHLHE40	1.41E-250	-0.51658462	0.172	0.403	2.83E-246	Fb_02_APOC1	BHLHE40
RARRES1.1	1.05E-249	-0.779731242	0.011	0.172	2.10E-245	Fb_02_APOC1	RARRES1
MT-ATP6	3.82E-249	0.313585027	0.996	0.989	7.64E-245	Fb_02_APOC1	MT-ATP6
PLAUR	8.82E-249	-0.444071595	0.078	0.279	1.76E-244	Fb_02_APOC1	PLAUR
LY6E.1	9.14E-249	-0.650407042	0.342	0.578	1.83E-244	Fb_02_APOC1	LY6E
ALDH1A1.1	3.49E-247	0.581311193	0.442	0.273	6.97E-243	Fb_02_APOC1	ALDH1A1
ANG.1	3.71E-247	0.90413724	0.269	0.131	7.42E-243	Fb_02_APOC1	ANG
ITGAV	5.90E-247	-0.41631911	0.301	0.565	1.18E-242	Fb_02_APOC1	ITGAV
ACTA2.1	9.65E-247	0.583718816	0.923	0.878	1.93E-242	Fb_02_APOC1	ACTA2
RPL34	1.70E-246	-0.35992193	0.961	0.983	3.40E-242	Fb_02_APOC1	RPL34
NPC2.1	9.39E-243	-0.561285778	0.363	0.597	1.88E-238	Fb_02_APOC1	NPC2
HAND2	5.78E-238	-0.40098363	0.05	0.233	1.16E-233	Fb_02_APOC1	HAND2
COPZ2.1	6.01E-237	-0.392693077	0.108	0.316	1.20E-232	Fb_02_APOC1	COPZ2
LOX.1	8.08E-237	-0.528967364	0.038	0.211	1.62E-232	Fb_02_APOC1	LOX
GLT8D2	2.08E-236	-0.314626971	0.035	0.209	4.16E-232	Fb_02_APOC1	GLT8D2
SRPX2.1	4.16E-236	-0.355931751	0.033	0.204	8.31E-232	Fb_02_APOC1	SRPX2
SULF2.1	1.45E-234	-0.381927495	0.037	0.21	2.89E-230	Fb_02_APOC1	SULF2
C12orf75	7.56E-234	-0.482103255	0.045	0.221	1.51E-229	Fb_02_APOC1	C12orf75
SPHK1	1.15E-233	-0.341889766	0.034	0.205	2.30E-229	Fb_02_APOC1	SPHK1
ANKH.1	1.67E-232	-0.403099133	0.05	0.228	3.34E-228	Fb_02_APOC1	ANKH
S100A16.1	9.08E-231	-0.481849848	0.085	0.277	1.82E-226	Fb_02_APOC1	S100A16
COL10A1.1	4.11E-230	-0.955875891	0.001	0.145	8.23E-226	Fb_02_APOC1	COL10A1
SERPINH1.1	1.33E-229	-0.564449909	0.608	0.785	2.66E-225	Fb_02_APOC1	SERPINH1
SGIP1	2.57E-229	-0.398545581	0.056	0.238	5.15E-225	Fb_02_APOC1	SGIP1
BAG3.1	5.79E-229	-0.602681401	0.288	0.518	1.16E-224	Fb_02_APOC1	BAG3
B4GALT1.1	5.39E-228	-0.368253482	0.122	0.332	1.08E-223	Fb_02_APOC1	B4GALT1
ADAMTS2.1	1.59E-227	-0.452977646	0.114	0.318	3.18E-223	Fb_02_APOC1	ADAMTS2
SAA1	3.36E-227	0.430531951	0.126	0.035	6.72E-223	Fb_02_APOC1	SAA1
BICC1.1	1.04E-226	-0.352528956	0.05	0.227	2.08E-222	Fb_02_APOC1	BICC1
COLEC11.1	1.96E-226	0.584554892	0.683	0.526	3.92E-222	Fb_02_APOC1	COLEC11
NUCB2.1	2.49E-226	-0.421834461	0.202	0.433	4.97E-222	Fb_02_APOC1	NUCB2
MT-CYB	6.83E-226	0.364929061	0.993	0.984	1.37E-221	Fb_02_APOC1	MT-CYB
SLC16A3.1	9.21E-226	-0.383123806	0.012	0.162	1.84E-221	Fb_02_APOC1	SLC16A3
ABL2	1.35E-225	-0.554286782	0.095	0.286	2.71E-221	Fb_02_APOC1	ABL2
FSCN1.1	5.18E-225	-0.325865386	0.042	0.213	1.04E-220	Fb_02_APOC1	FSCN1
EBF2	6.93E-225	0.53331782	0.29	0.146	1.39E-220	Fb_02_APOC1	EBF2
GPX2	1.58E-222	0.353408582	0.1	0.024	3.16E-218	Fb_02_APOC1	GPX2
PHLDA3.1	6.52E-220	-0.392702222	0.181	0.405	1.30E-215	Fb_02_APOC1	PHLDA3
CYGB.1	2.84E-219	0.766195644	0.524	0.383	5.68E-215	Fb_02_APOC1	CYGB
C5	1.14E-218	0.340450749	0.109	0.028	2.29E-214	Fb_02_APOC1	C5
FOSL2.1	3.04E-217	-0.445861131	0.18	0.397	6.09E-213	Fb_02_APOC1	FOSL2
EGR3	1.03E-216	-0.471263948	0.051	0.22	2.05E-212	Fb_02_APOC1	EGR3
IGFBP6.1	5.81E-216	-0.69136744	0.137	0.34	1.16E-211	Fb_02_APOC1	IGFBP6
P4HA1.1	5.43E-215	-0.376798068	0.145	0.355	1.09E-210	Fb_02_APOC1	P4HA1
QSOX1.1	4.04E-214	-0.421964866	0.111	0.31	8.08E-210	Fb_02_APOC1	QSOX1
SPINK1	1.99E-211	0.650526342	0.18	0.07	3.98E-207	Fb_02_APOC1	SPINK1
FBLN5.1	2.39E-211	-0.529876817	0.026	0.178	4.79E-207	Fb_02_APOC1	FBLN5
LRP1.1	3.38E-211	-0.514100711	0.263	0.485	6.76E-207	Fb_02_APOC1	LRP1
WWTR1	1.05E-210	-0.34087584	0.15	0.365	2.10E-206	Fb_02_APOC1	WWTR1
IL1R1.1	2.19E-210	-0.440220876	0.184	0.396	4.38E-206	Fb_02_APOC1	IL1R1
SLC38A2	3.18E-210	-0.410149528	0.465	0.701	6.36E-206	Fb_02_APOC1	SLC38A2
CDC42EP3.1	3.63E-210	-0.32475958	0.038	0.198	7.26E-206	Fb_02_APOC1	CDC42EP3
KCNJ8	1.48E-208	0.674986579	0.43	0.281	2.95E-204	Fb_02_APOC1	KCNJ8
NR2F2	2.07E-208	0.470292561	0.855	0.815	4.14E-204	Fb_02_APOC1	NR2F2
TUBA1A	3.44E-207	0.569181096	0.859	0.844	6.88E-203	Fb_02_APOC1	TUBA1A
CHIC2	7.18E-207	-0.273797072	0.064	0.24	1.44E-202	Fb_02_APOC1	CHIC2
CYP1B1.1	1.12E-206	-0.896559522	0.019	0.162	2.23E-202	Fb_02_APOC1	CYP1B1
PLAC9.1	4.04E-206	0.485273605	0.813	0.759	8.08E-202	Fb_02_APOC1	PLAC9
CAV1.1	8.36E-206	0.489218509	0.818	0.749	1.67E-201	Fb_02_APOC1	CAV1
PHLDA2.1	2.28E-205	-0.534916805	0.291	0.521	4.56E-201	Fb_02_APOC1	PHLDA2
SLC20A1	2.80E-205	-0.337380279	0.055	0.222	5.59E-201	Fb_02_APOC1	SLC20A1
DDIT4.1	3.67E-205	-0.716520708	0.144	0.339	7.34E-201	Fb_02_APOC1	DDIT4
PPDPF	3.55E-204	-0.42468615	0.551	0.76	7.11E-200	Fb_02_APOC1	PPDPF
NR2F1.1	1.03E-203	-0.569055033	0.179	0.383	2.07E-199	Fb_02_APOC1	NR2F1
PTGIS.1	1.48E-203	-0.383886365	0.004	0.135	2.96E-199	Fb_02_APOC1	PTGIS
RAB31	2.12E-203	-0.422455	0.264	0.489	4.24E-199	Fb_02_APOC1	RAB31
MCAM.1	3.85E-203	0.375752442	0.834	0.62	7.71E-199	Fb_02_APOC1	MCAM
PCDH7.1	6.75E-202	-0.333760441	0.016	0.157	1.35E-197	Fb_02_APOC1	PCDH7
GLS	1.51E-201	-0.323228854	0.256	0.493	3.01E-197	Fb_02_APOC1	GLS
MT-ND4	2.71E-201	0.30243971	0.993	0.985	5.43E-197	Fb_02_APOC1	MT-ND4
PLP2	4.07E-201	-0.3655336	0.206	0.429	8.15E-197	Fb_02_APOC1	PLP2
WSB1	8.73E-201	-0.41371897	0.512	0.741	1.75E-196	Fb_02_APOC1	WSB1
INMT.1	1.08E-199	-0.486508377	0.026	0.173	2.16E-195	Fb_02_APOC1	INMT
TWIST1	1.31E-198	-0.431086752	0.069	0.237	2.61E-194	Fb_02_APOC1	TWIST1
MYO1D	1.94E-198	-0.300779963	0.136	0.341	3.88E-194	Fb_02_APOC1	MYO1D
P4HA2.1	1.57E-197	-0.334542948	0.113	0.304	3.15E-193	Fb_02_APOC1	P4HA2
ATP1A1	2.96E-197	-0.334847459	0.243	0.473	5.92E-193	Fb_02_APOC1	ATP1A1
TIMP1.1	6.56E-197	-1.148327085	0.911	0.954	1.31E-192	Fb_02_APOC1	TIMP1
LAMP5.1	1.74E-195	-0.678374659	0.004	0.13	3.49E-191	Fb_02_APOC1	LAMP5
SFRP4.1	2.36E-195	-0.920520793	0.004	0.13	4.72E-191	Fb_02_APOC1	SFRP4
C1QA	2.33E-194	0.537975074	0.184	0.076	4.66E-190	Fb_02_APOC1	C1QA
SCN4B	1.66E-193	0.36333467	0.167	0.064	3.31E-189	Fb_02_APOC1	SCN4B
MPZL1.1	1.11E-192	-0.278184948	0.13	0.326	2.21E-188	Fb_02_APOC1	MPZL1
HLA-C	2.06E-192	0.313421068	0.937	0.933	4.13E-188	Fb_02_APOC1	HLA-C
FMO5	2.50E-191	0.310075105	0.102	0.028	4.99E-187	Fb_02_APOC1	FMO5
C4orf48.1	7.32E-191	-0.370987803	0.191	0.399	1.46E-186	Fb_02_APOC1	C4orf48
RPL26	1.73E-190	-0.326423463	0.941	0.971	3.46E-186	Fb_02_APOC1	RPL26
SH3BP5.1	2.45E-190	-0.295969343	0.037	0.186	4.91E-186	Fb_02_APOC1	SH3BP5
SNAI1	3.41E-190	-0.333901769	0.05	0.206	6.81E-186	Fb_02_APOC1	SNAI1
SSPN.1	5.79E-190	-0.387209947	0.175	0.377	1.16E-185	Fb_02_APOC1	SSPN
GUCY1A2	7.01E-190	0.621241063	0.551	0.428	1.40E-185	Fb_02_APOC1	GUCY1A2
SLC6A6.1	1.00E-189	-0.357747632	0.005	0.129	2.00E-185	Fb_02_APOC1	SLC6A6
FGF7.1	1.22E-189	-0.60901091	0.011	0.14	2.43E-185	Fb_02_APOC1	FGF7
RPL39	4.03E-189	-0.319964348	0.959	0.979	8.07E-185	Fb_02_APOC1	RPL39
HMCN1.1	1.26E-188	-0.31160457	0.02	0.157	2.53E-184	Fb_02_APOC1	HMCN1
NFIX	4.55E-188	-0.309947778	0.179	0.391	9.10E-184	Fb_02_APOC1	NFIX
P3H3.1	1.64E-187	-0.253838794	0.057	0.218	3.27E-183	Fb_02_APOC1	P3H3
PLEC	1.95E-187	-0.346028053	0.211	0.427	3.90E-183	Fb_02_APOC1	PLEC
SPSB1	1.63E-186	-0.27850721	0.065	0.229	3.26E-182	Fb_02_APOC1	SPSB1
NDRG1.1	1.77E-186	-0.425418309	0.083	0.253	3.54E-182	Fb_02_APOC1	NDRG1
DCXR	2.19E-186	0.849876316	0.386	0.273	4.38E-182	Fb_02_APOC1	DCXR
SLC25A5.1	2.76E-186	0.471911141	0.765	0.728	5.52E-182	Fb_02_APOC1	SLC25A5
FRMD6.1	7.10E-186	-0.309745226	0.065	0.227	1.42E-181	Fb_02_APOC1	FRMD6
RPL36A	9.57E-186	-0.357322811	0.38	0.613	1.91E-181	Fb_02_APOC1	RPL36A
ITGB5.1	7.11E-185	-0.411408214	0.278	0.501	1.42E-180	Fb_02_APOC1	ITGB5
PAM	7.75E-185	-0.284288821	0.148	0.347	1.55E-180	Fb_02_APOC1	PAM
RGS3.1	1.41E-184	-0.31421198	0.077	0.244	2.83E-180	Fb_02_APOC1	RGS3
LAMB1.1	1.65E-184	-0.436702917	0.277	0.49	3.29E-180	Fb_02_APOC1	LAMB1
PDGFC	2.50E-184	-0.316471431	0.047	0.198	5.00E-180	Fb_02_APOC1	PDGFC
HTRA1.1	1.12E-183	-0.630733196	0.286	0.49	2.24E-179	Fb_02_APOC1	HTRA1
SPATS2L.1	6.08E-182	-0.435041695	0.435	0.643	1.22E-177	Fb_02_APOC1	SPATS2L
CYBRD1.1	6.23E-182	-0.350238195	0.211	0.423	1.25E-177	Fb_02_APOC1	CYBRD1
PALLD.1	7.26E-182	-0.459602796	0.509	0.711	1.45E-177	Fb_02_APOC1	PALLD
ZFP36L1.1	1.66E-181	-0.492539746	0.658	0.838	3.32E-177	Fb_02_APOC1	ZFP36L1
CLEC2B.1	2.75E-181	-0.389616139	0.165	0.363	5.50E-177	Fb_02_APOC1	CLEC2B
PRSS23	2.98E-181	-0.620145677	0.475	0.652	5.96E-177	Fb_02_APOC1	PRSS23
MYO1B	4.23E-180	0.658601459	0.539	0.446	8.45E-176	Fb_02_APOC1	MYO1B
GREM1.1	5.20E-180	-0.747982952	0.003	0.121	1.04E-175	Fb_02_APOC1	GREM1
AHR	2.11E-179	-0.304915537	0.075	0.237	4.22E-175	Fb_02_APOC1	AHR
GPRC5A.1	4.83E-179	-0.459020594	0.033	0.171	9.66E-175	Fb_02_APOC1	GPRC5A
GPRIN3	9.14E-179	0.386097752	0.163	0.064	1.83E-174	Fb_02_APOC1	GPRIN3
F2R.1	1.53E-178	-0.679535903	0.283	0.468	3.05E-174	Fb_02_APOC1	F2R
IGFBP2.1	2.31E-178	0.49728793	0.532	0.373	4.62E-174	Fb_02_APOC1	IGFBP2
VEGFA	2.83E-178	-0.629748473	0.127	0.301	5.65E-174	Fb_02_APOC1	VEGFA
DSEL	3.36E-178	-0.271918845	0.094	0.266	6.73E-174	Fb_02_APOC1	DSEL
RGCC.1	1.10E-177	-0.600990251	0.067	0.222	2.21E-173	Fb_02_APOC1	RGCC
FIBIN.1	1.92E-177	-0.295561806	0.005	0.122	3.83E-173	Fb_02_APOC1	FIBIN
ENPEP.1	2.48E-177	0.551778576	0.567	0.443	4.97E-173	Fb_02_APOC1	ENPEP
CTSB.1	7.04E-177	-0.402173004	0.356	0.577	1.41E-172	Fb_02_APOC1	CTSB
C20orf27	3.37E-176	0.613302602	0.42	0.294	6.74E-172	Fb_02_APOC1	C20orf27
PMAIP1	4.10E-176	-0.447653848	0.091	0.254	8.20E-172	Fb_02_APOC1	PMAIP1
RPL37A	2.54E-175	-0.325805674	0.958	0.98	5.09E-171	Fb_02_APOC1	RPL37A
C1S.1	1.49E-174	-0.807748025	0.397	0.564	2.97E-170	Fb_02_APOC1	C1S
GLIS3	3.42E-174	-0.292891566	0.053	0.201	6.84E-170	Fb_02_APOC1	GLIS3
CRYAB.1	2.70E-173	-0.975236276	0.443	0.646	5.41E-169	Fb_02_APOC1	CRYAB
VCAM1.1	4.20E-173	-0.451566272	0.08	0.239	8.40E-169	Fb_02_APOC1	VCAM1
KDELR3.1	8.51E-173	-0.309133512	0.103	0.272	1.70E-168	Fb_02_APOC1	KDELR3
RAI14.1	1.58E-172	-0.313781147	0.093	0.258	3.17E-168	Fb_02_APOC1	RAI14
MT1E	6.11E-172	-0.756778451	0.38	0.583	1.22E-167	Fb_02_APOC1	MT1E
CD14	7.63E-172	0.614093069	0.177	0.077	1.53E-167	Fb_02_APOC1	CD14
PTTG1IP.1	9.79E-172	-0.323302692	0.301	0.526	1.96E-167	Fb_02_APOC1	PTTG1IP
DNAJA4.1	4.83E-171	-0.422337059	0.075	0.229	9.66E-167	Fb_02_APOC1	DNAJA4
EPSTI1	6.03E-171	-0.319232054	0.05	0.194	1.21E-166	Fb_02_APOC1	EPSTI1
SSC5D.1	8.65E-171	-0.265004844	0.038	0.178	1.73E-166	Fb_02_APOC1	SSC5D
MAP3K8	2.06E-170	-0.290934325	0.076	0.233	4.12E-166	Fb_02_APOC1	MAP3K8
FXYD5	4.06E-170	-0.283992862	0.151	0.342	8.11E-166	Fb_02_APOC1	FXYD5
TMEM273	6.87E-170	0.275992338	0.117	0.038	1.37E-165	Fb_02_APOC1	TMEM273
GPX3.1	7.71E-170	0.444429194	0.681	0.543	1.54E-165	Fb_02_APOC1	GPX3
UBC	8.79E-170	-0.432439892	0.929	0.963	1.76E-165	Fb_02_APOC1	UBC
NRP2.1	2.11E-169	-0.306104202	0.128	0.308	4.22E-165	Fb_02_APOC1	NRP2
VIM	2.57E-169	-0.332371102	0.983	0.995	5.14E-165	Fb_02_APOC1	VIM
TMEM176B.1	1.10E-167	0.703840215	0.444	0.315	2.19E-163	Fb_02_APOC1	TMEM176B
RPS28	1.47E-167	-0.293031485	0.96	0.981	2.93E-163	Fb_02_APOC1	RPS28
CALU.1	5.94E-167	-0.405907193	0.496	0.684	1.19E-162	Fb_02_APOC1	CALU
ADAP2.1	6.60E-167	0.504064061	0.461	0.319	1.32E-162	Fb_02_APOC1	ADAP2
TESC	3.15E-166	0.525747482	0.262	0.141	6.31E-162	Fb_02_APOC1	TESC
RPL41	1.74E-164	-0.291765984	0.988	0.992	3.47E-160	Fb_02_APOC1	RPL41
CKAP4.1	3.97E-164	-0.353219916	0.213	0.407	7.94E-160	Fb_02_APOC1	CKAP4
SPINT2	9.90E-164	-0.422907472	0.034	0.165	1.98E-159	Fb_02_APOC1	SPINT2
HSPB8.1	2.73E-163	-0.394993528	0.116	0.283	5.45E-159	Fb_02_APOC1	HSPB8
RPS29	3.39E-163	-0.321657809	0.894	0.947	6.79E-159	Fb_02_APOC1	RPS29
TWSG1	5.53E-163	-0.254743533	0.18	0.379	1.11E-158	Fb_02_APOC1	TWSG1
SGK1	1.54E-162	-0.445002091	0.133	0.303	3.08E-158	Fb_02_APOC1	SGK1
COTL1	6.01E-162	-0.281748489	0.103	0.268	1.20E-157	Fb_02_APOC1	COTL1
SLC3A2.1	6.45E-162	-0.370066378	0.3	0.512	1.29E-157	Fb_02_APOC1	SLC3A2
DAB2.1	9.19E-162	-0.274208309	0.138	0.316	1.84E-157	Fb_02_APOC1	DAB2
HDLBP.1	1.56E-160	-0.335644896	0.389	0.603	3.11E-156	Fb_02_APOC1	HDLBP
NTRK2.1	1.57E-159	-0.456214138	0.063	0.203	3.14E-155	Fb_02_APOC1	NTRK2
FAM114A1.1	2.46E-159	-0.318387505	0.293	0.497	4.92E-155	Fb_02_APOC1	FAM114A1
CHORDC1.1	3.39E-159	-0.367669735	0.268	0.471	6.78E-155	Fb_02_APOC1	CHORDC1
CXCL12.1	4.18E-159	-0.841568302	0.107	0.263	8.36E-155	Fb_02_APOC1	CXCL12
SYNPO	1.20E-158	-0.286209185	0.119	0.288	2.40E-154	Fb_02_APOC1	SYNPO
ADAMTSL2.1	1.81E-158	-0.352947252	0.083	0.237	3.62E-154	Fb_02_APOC1	ADAMTSL2
CAST	4.28E-158	-0.299380747	0.433	0.663	8.56E-154	Fb_02_APOC1	CAST
TNFRSF12A.1	7.27E-158	-0.449918989	0.323	0.525	1.45E-153	Fb_02_APOC1	TNFRSF12A
MYL6.1	1.20E-157	0.269556529	0.97	0.981	2.41E-153	Fb_02_APOC1	MYL6
EMP3.1	1.71E-157	-0.415641356	0.37	0.578	3.43E-153	Fb_02_APOC1	EMP3
SAT1	1.73E-157	-0.640458705	0.566	0.746	3.45E-153	Fb_02_APOC1	SAT1
KRT19	1.98E-157	-0.563048346	0.004	0.109	3.95E-153	Fb_02_APOC1	KRT19
LEAP2	6.85E-157	0.55574567	0.202	0.1	1.37E-152	Fb_02_APOC1	LEAP2
CYBA.1	9.49E-157	-0.384645643	0.399	0.613	1.90E-152	Fb_02_APOC1	CYBA
ABI3BP.1	9.50E-157	-0.276491916	0.008	0.115	1.90E-152	Fb_02_APOC1	ABI3BP
OSBPL8	3.28E-156	-0.282085425	0.295	0.511	6.57E-152	Fb_02_APOC1	OSBPL8
RRBP1.1	6.43E-155	-0.385038384	0.49	0.682	1.29E-150	Fb_02_APOC1	RRBP1
VGLL3	1.18E-154	-0.258102941	0.053	0.19	2.37E-150	Fb_02_APOC1	VGLL3
SPOCK1.1	1.26E-154	-0.366678169	0.006	0.111	2.53E-150	Fb_02_APOC1	SPOCK1
OAZ2.1	1.62E-154	0.469062765	0.665	0.585	3.24E-150	Fb_02_APOC1	OAZ2
REXO2	4.55E-154	-0.280644519	0.335	0.552	9.10E-150	Fb_02_APOC1	REXO2
TMSB10.1	6.62E-154	-0.540212399	0.947	0.971	1.32E-149	Fb_02_APOC1	TMSB10
OAF	9.02E-154	0.508801875	0.391	0.27	1.80E-149	Fb_02_APOC1	OAF
COMP.1	1.36E-153	-1.271112375	0.001	0.101	2.73E-149	Fb_02_APOC1	COMP
COL11A1.1	4.13E-153	-0.71650426	0.002	0.102	8.26E-149	Fb_02_APOC1	COL11A1
MGP.1	6.37E-153	-1.190285428	0.86	0.906	1.27E-148	Fb_02_APOC1	MGP
ITGA5	7.44E-153	-0.324786164	0.067	0.208	1.49E-148	Fb_02_APOC1	ITGA5
SFRP1.1	6.24E-152	-0.552105015	0.017	0.127	1.25E-147	Fb_02_APOC1	SFRP1
RPS15A	7.91E-152	-0.287020628	0.951	0.973	1.58E-147	Fb_02_APOC1	RPS15A
ERRFI1	1.09E-151	-0.389054523	0.158	0.329	2.19E-147	Fb_02_APOC1	ERRFI1
SEMA3C.1	6.73E-150	-0.28220267	0.008	0.111	1.35E-145	Fb_02_APOC1	SEMA3C
ARF4	1.46E-149	-0.338254807	0.532	0.722	2.92E-145	Fb_02_APOC1	ARF4
EGR2	3.87E-149	-0.295685905	0.041	0.167	7.74E-145	Fb_02_APOC1	EGR2
LPL	6.17E-149	0.519104196	0.181	0.084	1.23E-144	Fb_02_APOC1	LPL
KCTD12.1	7.09E-149	-0.262095138	0.097	0.251	1.42E-144	Fb_02_APOC1	KCTD12
FBXO32.1	8.63E-149	-0.382221299	0.188	0.365	1.73E-144	Fb_02_APOC1	FBXO32
DNAJB4.1	1.26E-148	-0.482308862	0.404	0.598	2.52E-144	Fb_02_APOC1	DNAJB4
GJA1.1	1.91E-148	-0.307924547	0.01	0.114	3.82E-144	Fb_02_APOC1	GJA1
ADAMTS4.1	1.20E-146	0.3533507	0.631	0.497	2.40E-142	Fb_02_APOC1	ADAMTS4
TMEM158.1	1.63E-146	-0.482731507	0.031	0.149	3.25E-142	Fb_02_APOC1	TMEM158
TCEAL9	4.31E-146	-0.346231869	0.499	0.7	8.63E-142	Fb_02_APOC1	TCEAL9
MT1X	7.26E-146	-0.93561901	0.215	0.392	1.45E-141	Fb_02_APOC1	MT1X
TGFBI.1	7.99E-146	-0.63095707	0.285	0.467	1.60E-141	Fb_02_APOC1	TGFBI
PTGDS.1	1.74E-144	-1.300745935	0.014	0.119	3.48E-140	Fb_02_APOC1	PTGDS
TMEM258.1	1.72E-143	-0.306441748	0.465	0.669	3.44E-139	Fb_02_APOC1	TMEM258
MAFB	6.26E-143	-0.411987903	0.115	0.267	1.25E-138	Fb_02_APOC1	MAFB
TSPYL2	6.63E-143	-0.364162045	0.21	0.39	1.33E-138	Fb_02_APOC1	TSPYL2
LMO7.1	2.66E-142	-0.2530015	0.1	0.251	5.32E-138	Fb_02_APOC1	LMO7
UAP1	3.46E-142	-0.259642057	0.104	0.256	6.91E-138	Fb_02_APOC1	UAP1
PLCG2	4.81E-142	-0.454242213	0.082	0.223	9.62E-138	Fb_02_APOC1	PLCG2
LAMA2.1	1.60E-141	-0.333185085	0.082	0.223	3.20E-137	Fb_02_APOC1	LAMA2
NUFIP2	1.78E-141	-0.2682159	0.28	0.485	3.56E-137	Fb_02_APOC1	NUFIP2
LHFPL6.1	5.16E-141	0.335395711	0.845	0.793	1.03E-136	Fb_02_APOC1	LHFPL6
RRAD.1	7.10E-141	-0.564414815	0.109	0.257	1.42E-136	Fb_02_APOC1	RRAD
HBEGF	8.62E-141	-0.288989391	0.058	0.187	1.72E-136	Fb_02_APOC1	HBEGF
A2M.1	1.08E-140	0.324645346	0.849	0.783	2.17E-136	Fb_02_APOC1	A2M
ANKRD10	2.03E-140	-0.265165335	0.334	0.548	4.07E-136	Fb_02_APOC1	ANKRD10
KLHL23.1	3.30E-140	0.417547202	0.522	0.383	6.60E-136	Fb_02_APOC1	KLHL23
BMPR2	4.76E-140	-0.251848216	0.261	0.462	9.51E-136	Fb_02_APOC1	BMPR2
PPARG	8.17E-139	0.428238861	0.213	0.111	1.63E-134	Fb_02_APOC1	PPARG
ECM1.1	9.02E-139	-0.40913725	0.222	0.404	1.80E-134	Fb_02_APOC1	ECM1
GAS1.1	6.19E-138	-0.33853906	0.027	0.138	1.24E-133	Fb_02_APOC1	GAS1
TTC3.1	8.03E-138	-0.33316288	0.412	0.611	1.61E-133	Fb_02_APOC1	TTC3
TNFSF13B.1	1.47E-137	-0.282163107	0.041	0.16	2.93E-133	Fb_02_APOC1	TNFSF13B
SERPINF1.1	2.99E-137	-0.830253637	0.273	0.422	5.98E-133	Fb_02_APOC1	SERPINF1
ANXA2.1	1.11E-136	-0.422425216	0.6	0.758	2.21E-132	Fb_02_APOC1	ANXA2
GADD45B.1	1.97E-135	-0.625951025	0.603	0.767	3.93E-131	Fb_02_APOC1	GADD45B
RPL38	2.30E-135	-0.297891059	0.868	0.936	4.60E-131	Fb_02_APOC1	RPL38
MYH10.1	2.58E-135	-0.3352696	0.177	0.345	5.16E-131	Fb_02_APOC1	MYH10
PRRX1.1	3.16E-135	-0.30535726	0.208	0.387	6.32E-131	Fb_02_APOC1	PRRX1
TMEM119.1	3.62E-135	-0.26542954	0.02	0.125	7.24E-131	Fb_02_APOC1	TMEM119
LDHA	2.64E-134	-0.441679265	0.667	0.821	5.27E-130	Fb_02_APOC1	LDHA
GABARAPL1.1	4.69E-134	-0.282096691	0.174	0.345	9.38E-130	Fb_02_APOC1	GABARAPL1
PGF.1	1.29E-133	0.418652378	0.643	0.529	2.58E-129	Fb_02_APOC1	PGF
C9orf16	2.25E-133	-0.290948328	0.413	0.625	4.50E-129	Fb_02_APOC1	C9orf16
AKAP13	5.45E-132	-0.302431785	0.468	0.675	1.09E-127	Fb_02_APOC1	AKAP13
ELL2	7.91E-132	-0.299216352	0.112	0.257	1.58E-127	Fb_02_APOC1	ELL2
SLC25A6	3.00E-131	0.383950739	0.847	0.873	6.00E-127	Fb_02_APOC1	SLC25A6
HINT1	4.47E-131	0.404463234	0.785	0.791	8.94E-127	Fb_02_APOC1	HINT1
GPC3.1	1.35E-130	0.640840269	0.382	0.259	2.69E-126	Fb_02_APOC1	GPC3
COL14A1	1.77E-130	-0.425760581	0.458	0.638	3.54E-126	Fb_02_APOC1	COL14A1
ATP5MC3	3.25E-130	0.405513521	0.76	0.763	6.49E-126	Fb_02_APOC1	ATP5MC3
PLK2.1	3.69E-130	-0.382593147	0.19	0.353	7.38E-126	Fb_02_APOC1	PLK2
PTGS2	5.72E-130	-0.344784953	0.029	0.136	1.14E-125	Fb_02_APOC1	PTGS2
VGLL4	1.23E-129	-0.253598597	0.297	0.499	2.47E-125	Fb_02_APOC1	VGLL4
COX4I1	2.49E-129	0.300438673	0.878	0.896	4.99E-125	Fb_02_APOC1	COX4I1
CLU	5.23E-129	0.313079008	0.387	0.266	1.05E-124	Fb_02_APOC1	CLU
C1QB	1.17E-128	0.449878296	0.161	0.075	2.34E-124	Fb_02_APOC1	C1QB
ADGRF5	2.29E-128	0.477186453	0.49	0.373	4.58E-124	Fb_02_APOC1	ADGRF5
MAP1B.1	9.67E-128	0.374826259	0.836	0.817	1.93E-123	Fb_02_APOC1	MAP1B
EGFLAM	1.23E-127	0.404743589	0.251	0.145	2.46E-123	Fb_02_APOC1	EGFLAM
DSTN.1	1.51E-127	-0.532495411	0.868	0.94	3.02E-123	Fb_02_APOC1	DSTN
XAF1.1	1.68E-127	-0.299013334	0.191	0.36	3.37E-123	Fb_02_APOC1	XAF1
SUGCT.1	1.86E-127	-0.422155113	0.021	0.121	3.72E-123	Fb_02_APOC1	SUGCT
CCDC146.1	2.69E-127	-0.332572504	0.061	0.183	5.37E-123	Fb_02_APOC1	CCDC146
TSC22D3	5.51E-127	-0.408333946	0.43	0.625	1.10E-122	Fb_02_APOC1	TSC22D3
MAP1LC3B.1	1.57E-125	-0.284116782	0.422	0.631	3.13E-121	Fb_02_APOC1	MAP1LC3B
RPS21	2.63E-125	-0.304226386	0.851	0.916	5.27E-121	Fb_02_APOC1	RPS21
SRPX.1	6.22E-125	-0.289820102	0.068	0.192	1.24E-120	Fb_02_APOC1	SRPX
TUBA1C	7.93E-125	-0.33328881	0.301	0.491	1.59E-120	Fb_02_APOC1	TUBA1C
MT-ND2.1	1.05E-124	0.341730897	0.982	0.973	2.09E-120	Fb_02_APOC1	MT-ND2
GUCY1A1.1	1.20E-124	0.462551577	0.652	0.602	2.40E-120	Fb_02_APOC1	GUCY1A1
FAM133B	1.32E-124	-0.324882221	0.441	0.638	2.64E-120	Fb_02_APOC1	FAM133B
CACYBP	9.59E-124	-0.297999107	0.296	0.488	1.92E-119	Fb_02_APOC1	CACYBP
IGKC.1	2.44E-123	-0.723974731	0.085	0.214	4.88E-119	Fb_02_APOC1	IGKC
MCL1	4.93E-123	-0.330469808	0.573	0.757	9.86E-119	Fb_02_APOC1	MCL1
OAZ1	5.87E-123	-0.268486167	0.758	0.883	1.17E-118	Fb_02_APOC1	OAZ1
PXDN.1	9.21E-123	-0.277056939	0.323	0.519	1.84E-118	Fb_02_APOC1	PXDN
AGAP2	1.21E-120	0.272653986	0.11	0.043	2.43E-116	Fb_02_APOC1	AGAP2
ALDH1A3.1	1.72E-120	-0.294190635	0.031	0.133	3.44E-116	Fb_02_APOC1	ALDH1A3
OSTC.1	1.78E-120	-0.323394496	0.486	0.665	3.56E-116	Fb_02_APOC1	OSTC
IFI16	1.87E-120	-0.29262422	0.456	0.659	3.75E-116	Fb_02_APOC1	IFI16
NUPR1	1.97E-120	-0.341591381	0.561	0.74	3.94E-116	Fb_02_APOC1	NUPR1
CCDC71L.1	6.31E-120	-0.255739121	0.096	0.231	1.26E-115	Fb_02_APOC1	CCDC71L
HSPD1.1	1.02E-118	-0.522767362	0.595	0.756	2.03E-114	Fb_02_APOC1	HSPD1
ANXA5.1	1.39E-117	-0.323349779	0.747	0.857	2.78E-113	Fb_02_APOC1	ANXA5
PLAT	3.68E-117	-0.484214815	0.353	0.524	7.36E-113	Fb_02_APOC1	PLAT
DNAJA1.1	6.05E-117	-0.608094838	0.711	0.83	1.21E-112	Fb_02_APOC1	DNAJA1
SEC61G	7.80E-117	-0.332916369	0.558	0.732	1.56E-112	Fb_02_APOC1	SEC61G
LBH.1	3.60E-116	-0.419180422	0.384	0.561	7.20E-112	Fb_02_APOC1	LBH
TGM2.1	4.83E-116	-0.347296961	0.045	0.15	9.66E-112	Fb_02_APOC1	TGM2
ARID5B.1	8.26E-115	-0.353463157	0.542	0.725	1.65E-110	Fb_02_APOC1	ARID5B
NOTCH3.1	1.06E-114	0.297744834	0.802	0.737	2.12E-110	Fb_02_APOC1	NOTCH3
ETFB	1.50E-114	0.588399036	0.506	0.462	3.01E-110	Fb_02_APOC1	ETFB
CDKN1C	3.14E-114	-0.274135635	0.175	0.332	6.29E-110	Fb_02_APOC1	CDKN1C
RPS27L.1	4.14E-114	-0.314107186	0.675	0.817	8.27E-110	Fb_02_APOC1	RPS27L
ATP6V0E1	7.79E-114	-0.263712357	0.574	0.745	1.56E-109	Fb_02_APOC1	ATP6V0E1
IFRD1.1	9.76E-114	-0.319041713	0.384	0.571	1.95E-109	Fb_02_APOC1	IFRD1
ZC3HAV1.1	1.55E-113	-0.271685538	0.203	0.364	3.09E-109	Fb_02_APOC1	ZC3HAV1
ZFAND2A	1.65E-113	-0.399115865	0.166	0.315	3.29E-109	Fb_02_APOC1	ZFAND2A
CBLN1	2.39E-113	0.51548176	0.146	0.067	4.78E-109	Fb_02_APOC1	CBLN1
MTRNR2L1	3.39E-113	-0.270538271	0.022	0.114	6.77E-109	Fb_02_APOC1	MTRNR2L1
SPON2.1	3.72E-113	-0.562652659	0.288	0.433	7.43E-109	Fb_02_APOC1	SPON2
TNFRSF11B.1	4.75E-113	-0.357174138	0.016	0.104	9.50E-109	Fb_02_APOC1	TNFRSF11B
ADH1B.1	1.24E-112	0.322785999	0.213	0.114	2.48E-108	Fb_02_APOC1	ADH1B
DEFB1	2.31E-112	0.310124047	0.109	0.044	4.61E-108	Fb_02_APOC1	DEFB1
ARL6IP5	3.97E-112	-0.257203738	0.426	0.626	7.93E-108	Fb_02_APOC1	ARL6IP5
DDX3X	5.25E-111	-0.293814378	0.479	0.673	1.05E-106	Fb_02_APOC1	DDX3X
PMP22.1	1.55E-110	-0.268360199	0.4	0.594	3.11E-106	Fb_02_APOC1	PMP22
CHD1.1	2.45E-109	-0.283438843	0.256	0.428	4.90E-105	Fb_02_APOC1	CHD1
LGALS3.1	8.37E-109	-0.314172916	0.482	0.665	1.67E-104	Fb_02_APOC1	LGALS3
WNT6	1.62E-108	0.346079746	0.147	0.069	3.24E-104	Fb_02_APOC1	WNT6
TENT5A	1.84E-108	-0.350102638	0.262	0.427	3.68E-104	Fb_02_APOC1	TENT5A
RAB13	3.12E-108	-0.2666519	0.496	0.689	6.23E-104	Fb_02_APOC1	RAB13
PTMA.1	4.96E-108	-0.273060066	0.981	0.993	9.93E-104	Fb_02_APOC1	PTMA
COL6A1.1	8.73E-108	-0.607536094	0.698	0.812	1.75E-103	Fb_02_APOC1	COL6A1
CDKN1A.1	1.18E-107	-0.466884589	0.447	0.614	2.37E-103	Fb_02_APOC1	CDKN1A
SSR3.1	1.49E-107	-0.286108162	0.461	0.637	2.97E-103	Fb_02_APOC1	SSR3
CLMN.1	4.25E-107	0.44100526	0.429	0.321	8.51E-103	Fb_02_APOC1	CLMN
SLC25A3	5.98E-107	0.286242817	0.845	0.86	1.20E-102	Fb_02_APOC1	SLC25A3
AQP1	7.08E-107	-0.256500384	0.031	0.125	1.42E-102	Fb_02_APOC1	AQP1
APP	7.71E-107	-0.279659935	0.571	0.756	1.54E-102	Fb_02_APOC1	APP
FMO2.1	8.52E-107	-0.269927178	0.017	0.101	1.70E-102	Fb_02_APOC1	FMO2
SSTR2.1	1.46E-106	0.42594137	0.371	0.261	2.93E-102	Fb_02_APOC1	SSTR2
EFEMP2.1	1.94E-106	-0.250575438	0.332	0.51	3.87E-102	Fb_02_APOC1	EFEMP2
TCEAL4.1	2.46E-106	-0.261245607	0.476	0.67	4.92E-102	Fb_02_APOC1	TCEAL4
PDLIM5.1	4.13E-106	-0.260588573	0.39	0.585	8.25E-102	Fb_02_APOC1	PDLIM5
CEBPB	1.18E-105	-0.464864377	0.61	0.749	2.36E-101	Fb_02_APOC1	CEBPB
OST4.1	6.09E-105	-0.307636545	0.723	0.837	1.22E-100	Fb_02_APOC1	OST4
GGT5.1	9.30E-105	-0.361421805	0.32	0.487	1.86E-100	Fb_02_APOC1	GGT5
CLEC11A.1	1.48E-104	-0.403142534	0.445	0.589	2.96E-100	Fb_02_APOC1	CLEC11A
IER2.1	3.19E-104	-0.412285981	0.587	0.74	6.38E-100	Fb_02_APOC1	IER2
TBX2.1	4.49E-104	0.373825929	0.657	0.586	8.99E-100	Fb_02_APOC1	TBX2
ANKRD37.1	9.03E-104	-0.267428219	0.105	0.228	1.81E-99	Fb_02_APOC1	ANKRD37
PTGER3	1.77E-103	0.356709164	0.152	0.077	3.54E-99	Fb_02_APOC1	PTGER3
GADD45A	1.88E-103	-0.332028612	0.31	0.48	3.77E-99	Fb_02_APOC1	GADD45A
CES2	2.53E-103	0.536003892	0.219	0.135	5.06E-99	Fb_02_APOC1	CES2
TNXB.1	2.81E-103	-0.286364197	0.018	0.101	5.62E-99	Fb_02_APOC1	TNXB
NFKBIA	5.14E-103	-0.466544888	0.458	0.623	1.03E-98	Fb_02_APOC1	NFKBIA
MIF	8.04E-103	-0.320036074	0.401	0.585	1.61E-98	Fb_02_APOC1	MIF
RPS10	2.53E-102	-0.315522676	0.674	0.795	5.05E-98	Fb_02_APOC1	RPS10
INPP4B	1.11E-101	0.523606612	0.36	0.265	2.21E-97	Fb_02_APOC1	INPP4B
OLFML3.1	1.57E-101	-0.266541003	0.155	0.294	3.14E-97	Fb_02_APOC1	OLFML3
ADM	1.67E-101	-0.353252023	0.042	0.138	3.35E-97	Fb_02_APOC1	ADM
COX5B.1	1.13E-100	0.303758829	0.807	0.828	2.26E-96	Fb_02_APOC1	COX5B
FMO3	1.38E-100	0.376918244	0.301	0.197	2.77E-96	Fb_02_APOC1	FMO3
HIST1H4C	2.17E-100	-0.371766754	0.241	0.399	4.34E-96	Fb_02_APOC1	HIST1H4C
COX6A1.1	6.15E-100	0.29898646	0.813	0.841	1.23E-95	Fb_02_APOC1	COX6A1
ADAMTSL3	9.91E-100	0.364044392	0.2	0.115	1.98E-95	Fb_02_APOC1	ADAMTSL3
EGFL6.1	1.32E-99	-0.382547782	0.026	0.111	2.64E-95	Fb_02_APOC1	EGFL6
HILPDA.1	2.83E-99	-0.342807915	0.065	0.171	5.67E-95	Fb_02_APOC1	HILPDA
EGR1.1	4.79E-99	-0.421908443	0.586	0.739	9.59E-95	Fb_02_APOC1	EGR1
ANXA1.1	6.44E-99	-0.360571205	0.559	0.715	1.29E-94	Fb_02_APOC1	ANXA1
HES4.1	1.09E-98	0.256481273	0.747	0.672	2.17E-94	Fb_02_APOC1	HES4
SORD	1.36E-98	0.371915312	0.156	0.081	2.72E-94	Fb_02_APOC1	SORD
MEF2C.1	1.51E-98	0.341438039	0.71	0.653	3.02E-94	Fb_02_APOC1	MEF2C
TSHZ2.1	1.54E-98	-0.356644037	0.059	0.158	3.09E-94	Fb_02_APOC1	TSHZ2
TMEM74B.1	2.71E-98	0.392400225	0.279	0.182	5.42E-94	Fb_02_APOC1	TMEM74B
NR4A1.1	2.74E-98	-0.497866545	0.58	0.708	5.48E-94	Fb_02_APOC1	NR4A1
NGF.1	2.81E-98	0.395061914	0.271	0.175	5.62E-94	Fb_02_APOC1	NGF
HERPUD1.1	1.08E-97	-0.286429006	0.464	0.65	2.16E-93	Fb_02_APOC1	HERPUD1
IGFBP3.1	2.33E-97	-1.615922786	0.102	0.212	4.67E-93	Fb_02_APOC1	IGFBP3
PLTP.1	2.56E-97	-0.254559367	0.249	0.41	5.11E-93	Fb_02_APOC1	PLTP
MARCKS.1	2.66E-97	-0.406047425	0.588	0.709	5.32E-93	Fb_02_APOC1	MARCKS
MGST3.1	2.66E-97	0.314310685	0.848	0.871	5.33E-93	Fb_02_APOC1	MGST3
NRARP.1	8.92E-97	0.374191556	0.426	0.313	1.78E-92	Fb_02_APOC1	NRARP
RPS4Y1	1.42E-96	0.325425731	0.617	0.482	2.83E-92	Fb_02_APOC1	RPS4Y1
ID1.1	4.50E-96	-0.54216001	0.318	0.465	8.99E-92	Fb_02_APOC1	ID1
MPC2	5.61E-96	0.569161315	0.509	0.491	1.12E-91	Fb_02_APOC1	MPC2
ARHGAP15	1.57E-95	0.452329852	0.393	0.305	3.13E-91	Fb_02_APOC1	ARHGAP15
SQSTM1	3.44E-95	-0.301470066	0.572	0.739	6.89E-91	Fb_02_APOC1	SQSTM1
SEMA5B	1.19E-94	0.416275088	0.283	0.187	2.38E-90	Fb_02_APOC1	SEMA5B
IL6.1	4.34E-94	-0.57269602	0.024	0.104	8.67E-90	Fb_02_APOC1	IL6
LIFR.1	2.13E-93	-0.269481398	0.046	0.138	4.27E-89	Fb_02_APOC1	LIFR
RALGPS2	2.35E-93	0.369921986	0.205	0.122	4.69E-89	Fb_02_APOC1	RALGPS2
SCD	6.35E-92	0.336899701	0.122	0.057	1.27E-87	Fb_02_APOC1	SCD
ANKRD28	6.62E-92	-0.251187781	0.166	0.3	1.32E-87	Fb_02_APOC1	ANKRD28
EIF3K	6.91E-92	0.324700313	0.784	0.8	1.38E-87	Fb_02_APOC1	EIF3K
FLNA.1	1.52E-91	-0.367975049	0.67	0.811	3.03E-87	Fb_02_APOC1	FLNA
ASAH1	2.83E-91	0.466979177	0.617	0.61	5.67E-87	Fb_02_APOC1	ASAH1
CPM	6.06E-91	0.363324388	0.206	0.12	1.21E-86	Fb_02_APOC1	CPM
ICAM1.1	4.69E-90	-0.310777572	0.057	0.15	9.39E-86	Fb_02_APOC1	ICAM1
HSP90AB1.1	1.72E-89	-0.397271867	0.924	0.96	3.43E-85	Fb_02_APOC1	HSP90AB1
FHL2.1	1.13E-88	-0.27752846	0.281	0.434	2.27E-84	Fb_02_APOC1	FHL2
GUCY1B1.1	1.54E-88	0.405480009	0.56	0.505	3.08E-84	Fb_02_APOC1	GUCY1B1
CHCHD10	2.83E-88	0.353135198	0.689	0.665	5.67E-84	Fb_02_APOC1	CHCHD10
NBL1.1	7.12E-88	-0.375560608	0.288	0.435	1.42E-83	Fb_02_APOC1	NBL1
LOXL2.1	1.30E-87	-0.291776505	0.22	0.362	2.60E-83	Fb_02_APOC1	LOXL2
THY1.1	6.21E-87	0.457726699	0.729	0.672	1.24E-82	Fb_02_APOC1	THY1
TXNIP	7.59E-87	0.413104292	0.667	0.616	1.52E-82	Fb_02_APOC1	TXNIP
EDNRB.1	1.87E-85	0.310501084	0.483	0.376	3.73E-81	Fb_02_APOC1	EDNRB
EFHD1.1	6.87E-85	0.394599658	0.483	0.399	1.37E-80	Fb_02_APOC1	EFHD1
HSP90AA1.1	1.26E-84	-0.537494597	0.962	0.975	2.51E-80	Fb_02_APOC1	HSP90AA1
KLF4.1	3.54E-84	-0.353562242	0.294	0.437	7.08E-80	Fb_02_APOC1	KLF4
ESAM.1	1.20E-83	0.361212136	0.464	0.375	2.41E-79	Fb_02_APOC1	ESAM
RAB6B	1.76E-83	0.324526806	0.21	0.131	3.52E-79	Fb_02_APOC1	RAB6B
NAMPT	2.42E-83	-0.285964902	0.299	0.454	4.84E-79	Fb_02_APOC1	NAMPT
PDLIM3	3.89E-83	-0.298400502	0.579	0.74	7.77E-79	Fb_02_APOC1	PDLIM3
TMEM205	8.43E-83	0.495140678	0.419	0.368	1.69E-78	Fb_02_APOC1	TMEM205
SOX4.1	1.54E-82	-0.45558538	0.503	0.642	3.09E-78	Fb_02_APOC1	SOX4
PCK2	1.18E-81	0.250930692	0.103	0.047	2.37E-77	Fb_02_APOC1	PCK2
ZFP36L2.1	2.34E-81	-0.292595096	0.432	0.596	4.67E-77	Fb_02_APOC1	ZFP36L2
CD59	1.83E-80	0.303737059	0.784	0.807	3.66E-76	Fb_02_APOC1	CD59
RTN4RL2	1.88E-79	0.279902918	0.147	0.08	3.77E-75	Fb_02_APOC1	RTN4RL2
MT-ND6	2.38E-79	0.531113997	0.357	0.288	4.76E-75	Fb_02_APOC1	MT-ND6
TNFAIP3	3.95E-79	-0.275256251	0.107	0.211	7.89E-75	Fb_02_APOC1	TNFAIP3
VMP1	6.14E-79	-0.317881138	0.584	0.744	1.23E-74	Fb_02_APOC1	VMP1
DAAM2.1	1.23E-78	0.408968255	0.363	0.284	2.47E-74	Fb_02_APOC1	DAAM2
F3.1	1.39E-78	-0.251075292	0.074	0.168	2.78E-74	Fb_02_APOC1	F3
EPB41L1	8.49E-78	0.42165657	0.341	0.263	1.70E-73	Fb_02_APOC1	EPB41L1
F5.1	2.14E-77	0.28313226	0.118	0.059	4.27E-73	Fb_02_APOC1	F5
ABCC9	4.36E-77	0.425088454	0.328	0.244	8.72E-73	Fb_02_APOC1	ABCC9
EHD2.1	6.76E-77	0.368092381	0.608	0.592	1.35E-72	Fb_02_APOC1	EHD2
C1QTNF1.1	7.42E-77	-0.258215755	0.343	0.496	1.48E-72	Fb_02_APOC1	C1QTNF1
DDT	8.58E-77	0.484027657	0.589	0.598	1.72E-72	Fb_02_APOC1	DDT
GPRC5C.1	1.40E-76	0.37086231	0.423	0.329	2.81E-72	Fb_02_APOC1	GPRC5C
SELENBP1	2.95E-76	0.473052441	0.348	0.277	5.90E-72	Fb_02_APOC1	SELENBP1
NEURL1B.1	3.95E-75	0.421943273	0.418	0.345	7.91E-71	Fb_02_APOC1	NEURL1B
EPS8.1	9.06E-75	0.366288912	0.729	0.735	1.81E-70	Fb_02_APOC1	EPS8
PLAU.1	2.55E-74	-0.294295722	0.145	0.258	5.11E-70	Fb_02_APOC1	PLAU
NR4A2.1	4.56E-74	-0.389304539	0.286	0.416	9.12E-70	Fb_02_APOC1	NR4A2
NET1.1	1.18E-73	-0.36018246	0.188	0.303	2.37E-69	Fb_02_APOC1	NET1
GJC1.1	1.92E-73	0.402228841	0.445	0.366	3.84E-69	Fb_02_APOC1	GJC1
APOLD1.1	2.13E-73	0.313286946	0.322	0.227	4.27E-69	Fb_02_APOC1	APOLD1
CBFA2T3	2.83E-73	0.298666114	0.192	0.118	5.67E-69	Fb_02_APOC1	CBFA2T3
UBE2S.1	1.32E-72	-0.275872618	0.412	0.569	2.64E-68	Fb_02_APOC1	UBE2S
FGGY	2.40E-72	0.347914281	0.117	0.061	4.80E-68	Fb_02_APOC1	FGGY
TYROBP.1	8.45E-72	-0.293752566	0.105	0.2	1.69E-67	Fb_02_APOC1	TYROBP
ID4.1	1.95E-71	-0.417950717	0.512	0.662	3.91E-67	Fb_02_APOC1	ID4
NFATC2	2.64E-71	-0.257677055	0.065	0.148	5.28E-67	Fb_02_APOC1	NFATC2
TST	2.81E-71	0.382176905	0.166	0.101	5.63E-67	Fb_02_APOC1	TST
SOD1	4.79E-71	0.331091246	0.791	0.821	9.59E-67	Fb_02_APOC1	SOD1
ARPC5.1	1.44E-69	0.309820882	0.751	0.78	2.88E-65	Fb_02_APOC1	ARPC5
GRK5.1	1.70E-69	0.377605993	0.417	0.351	3.40E-65	Fb_02_APOC1	GRK5
ENO1.1	2.28E-69	-0.3957887	0.502	0.661	4.57E-65	Fb_02_APOC1	ENO1
ATP5F1D	1.42E-68	0.291301999	0.73	0.748	2.84E-64	Fb_02_APOC1	ATP5F1D
GPAM	1.52E-68	0.266262475	0.107	0.054	3.04E-64	Fb_02_APOC1	GPAM
CNN3	1.12E-67	0.305481952	0.771	0.801	2.25E-63	Fb_02_APOC1	CNN3
ARHGAP29.1	4.94E-67	0.374755687	0.53	0.48	9.89E-63	Fb_02_APOC1	ARHGAP29
SEC11C	1.19E-66	0.424710583	0.292	0.224	2.39E-62	Fb_02_APOC1	SEC11C
HSPA8.1	1.84E-66	-0.389940314	0.783	0.854	3.68E-62	Fb_02_APOC1	HSPA8
CYP27A1	2.02E-66	0.362205768	0.151	0.09	4.04E-62	Fb_02_APOC1	CYP27A1
CREM.1	2.97E-66	-0.455609229	0.265	0.395	5.94E-62	Fb_02_APOC1	CREM
ATP5F1A	3.49E-66	0.359830573	0.614	0.629	6.99E-62	Fb_02_APOC1	ATP5F1A
FILIP1.1	1.05E-65	0.335185747	0.538	0.469	2.10E-61	Fb_02_APOC1	FILIP1
H2AFZ.1	3.09E-65	-0.311207641	0.618	0.767	6.19E-61	Fb_02_APOC1	H2AFZ
HSPA5	4.97E-65	-0.33295394	0.652	0.774	9.93E-61	Fb_02_APOC1	HSPA5
TTYH1	9.02E-65	0.331120084	0.157	0.093	1.80E-60	Fb_02_APOC1	TTYH1
PLEKHH3	9.20E-65	0.433249521	0.391	0.332	1.84E-60	Fb_02_APOC1	PLEKHH3
RAMP1.1	1.08E-64	-0.343542829	0.151	0.255	2.15E-60	Fb_02_APOC1	RAMP1
ENC1.1	1.32E-64	-0.252259596	0.18	0.291	2.65E-60	Fb_02_APOC1	ENC1
COX6C.1	3.60E-64	0.254076615	0.817	0.845	7.21E-60	Fb_02_APOC1	COX6C
CRIP1.1	7.96E-64	-0.443849206	0.301	0.415	1.59E-59	Fb_02_APOC1	CRIP1
MIDN.1	9.29E-64	-0.259712896	0.408	0.561	1.86E-59	Fb_02_APOC1	MIDN
MT1M.1	2.56E-63	-0.650695057	0.177	0.283	5.11E-59	Fb_02_APOC1	MT1M
COL5A3	4.29E-63	0.40160116	0.359	0.288	8.58E-59	Fb_02_APOC1	COL5A3
IFI44L	6.00E-63	-0.251337126	0.087	0.172	1.20E-58	Fb_02_APOC1	IFI44L
PSME1	1.86E-62	0.324058627	0.669	0.695	3.73E-58	Fb_02_APOC1	PSME1
IRF1.1	2.29E-62	-0.315662345	0.361	0.499	4.59E-58	Fb_02_APOC1	IRF1
DUSP1	4.63E-60	-0.435629377	0.646	0.74	9.25E-56	Fb_02_APOC1	DUSP1
ARHGAP26	3.77E-58	0.322597304	0.252	0.182	7.53E-54	Fb_02_APOC1	ARHGAP26
ADAMTS1.1	5.60E-58	0.271334927	0.666	0.606	1.12E-53	Fb_02_APOC1	ADAMTS1
CXCL8.1	7.61E-58	-0.450636585	0.048	0.114	1.52E-53	Fb_02_APOC1	CXCL8
STOM.1	1.98E-57	0.295968375	0.642	0.638	3.96E-53	Fb_02_APOC1	STOM
COX7B.1	1.07E-56	0.282945718	0.726	0.765	2.15E-52	Fb_02_APOC1	COX7B
MYL12A	1.38E-56	0.271645233	0.875	0.901	2.77E-52	Fb_02_APOC1	MYL12A
JAK1	3.01E-56	0.336900583	0.656	0.68	6.01E-52	Fb_02_APOC1	JAK1
SERTAD1.1	6.19E-56	-0.28961764	0.498	0.632	1.24E-51	Fb_02_APOC1	SERTAD1
MPRIP	7.04E-56	0.367699564	0.563	0.562	1.41E-51	Fb_02_APOC1	MPRIP
HSPE1.1	5.16E-55	-0.320200258	0.638	0.777	1.03E-50	Fb_02_APOC1	HSPE1
ISYNA1.1	1.06E-54	0.338035389	0.603	0.565	2.12E-50	Fb_02_APOC1	ISYNA1
PCDH17	1.16E-54	0.258439403	0.16	0.098	2.32E-50	Fb_02_APOC1	PCDH17
LYZ	1.27E-53	0.438791191	0.149	0.093	2.53E-49	Fb_02_APOC1	LYZ
PLN.1	1.47E-53	-0.395163147	0.161	0.249	2.94E-49	Fb_02_APOC1	PLN
RIDA	1.89E-53	0.395845913	0.176	0.12	3.77E-49	Fb_02_APOC1	RIDA
TPPP3.1	2.12E-53	0.316797434	0.505	0.436	4.24E-49	Fb_02_APOC1	TPPP3
HRC.1	1.26E-52	0.283552257	0.23	0.163	2.52E-48	Fb_02_APOC1	HRC
PTK2.1	7.74E-52	0.326204611	0.552	0.532	1.55E-47	Fb_02_APOC1	PTK2
PLA2G5.1	8.74E-52	0.344263632	0.341	0.269	1.75E-47	Fb_02_APOC1	PLA2G5
RASL12.1	8.98E-52	0.334283036	0.362	0.304	1.80E-47	Fb_02_APOC1	RASL12
MAP3K20.1	5.05E-51	0.252653554	0.624	0.597	1.01E-46	Fb_02_APOC1	MAP3K20
SLC27A5	8.58E-51	0.299810944	0.141	0.089	1.72E-46	Fb_02_APOC1	SLC27A5
HLA-DRA.1	1.67E-50	0.284869075	0.297	0.228	3.35E-46	Fb_02_APOC1	HLA-DRA
COL6A2.1	2.47E-50	-0.393759456	0.857	0.907	4.93E-46	Fb_02_APOC1	COL6A2
SYNE2.1	3.02E-49	0.353365848	0.565	0.542	6.04E-45	Fb_02_APOC1	SYNE2
PPP1R15A.1	6.70E-49	-0.278368837	0.707	0.795	1.34E-44	Fb_02_APOC1	PPP1R15A
SLC43A3	1.19E-48	0.356148045	0.233	0.176	2.37E-44	Fb_02_APOC1	SLC43A3
GAMT	1.06E-47	0.444712808	0.404	0.378	2.12E-43	Fb_02_APOC1	GAMT
CAMK1	1.06E-47	0.354705352	0.305	0.251	2.12E-43	Fb_02_APOC1	CAMK1
MT2A	1.30E-47	-0.950750865	0.873	0.904	2.60E-43	Fb_02_APOC1	MT2A
DLC1	2.58E-47	0.394729837	0.559	0.567	5.16E-43	Fb_02_APOC1	DLC1
NR4A3.1	6.00E-47	-0.25850314	0.165	0.251	1.20E-42	Fb_02_APOC1	NR4A3
PPP1R16A	2.24E-46	0.345920958	0.161	0.109	4.48E-42	Fb_02_APOC1	PPP1R16A
CAT	5.79E-46	0.420067381	0.34	0.303	1.16E-41	Fb_02_APOC1	CAT
ADCY3.1	1.95E-45	0.324663927	0.406	0.352	3.90E-41	Fb_02_APOC1	ADCY3
BST2	3.78E-45	-0.269483757	0.668	0.766	7.56E-41	Fb_02_APOC1	BST2
SLC12A2	2.14E-44	0.443463799	0.333	0.286	4.28E-40	Fb_02_APOC1	SLC12A2
KIAA0040.1	3.98E-44	0.281718815	0.478	0.432	7.96E-40	Fb_02_APOC1	KIAA0040
PTH1R	6.03E-43	0.333941911	0.279	0.224	1.21E-38	Fb_02_APOC1	PTH1R
ANXA6	1.48E-42	0.299212105	0.633	0.66	2.96E-38	Fb_02_APOC1	ANXA6
COL6A3.1	3.92E-42	-0.713784063	0.544	0.582	7.85E-38	Fb_02_APOC1	COL6A3
PHGDH	8.41E-40	0.305172474	0.232	0.179	1.68E-35	Fb_02_APOC1	PHGDH
IFI6	1.28E-39	-0.417311276	0.392	0.506	2.56E-35	Fb_02_APOC1	IFI6
GLUL	1.36E-39	0.552167852	0.48	0.483	2.72E-35	Fb_02_APOC1	GLUL
CYC1	4.83E-38	0.353325463	0.49	0.499	9.67E-34	Fb_02_APOC1	CYC1
SDC2	5.53E-38	0.312716057	0.613	0.627	1.11E-33	Fb_02_APOC1	SDC2
GPAT2.1	2.42E-37	0.302305029	0.183	0.13	4.84E-33	Fb_02_APOC1	GPAT2
CHST2	3.05E-37	0.314799959	0.212	0.164	6.10E-33	Fb_02_APOC1	CHST2
CCR10	8.23E-37	0.256845698	0.177	0.128	1.65E-32	Fb_02_APOC1	CCR10
GLRX5	1.55E-36	0.339234466	0.461	0.458	3.11E-32	Fb_02_APOC1	GLRX5
SYTL2	2.43E-36	0.366262954	0.412	0.388	4.85E-32	Fb_02_APOC1	SYTL2
CXCL2.1	5.18E-36	-0.45576282	0.093	0.153	1.04E-31	Fb_02_APOC1	CXCL2
C2	1.27E-35	0.374897067	0.254	0.211	2.53E-31	Fb_02_APOC1	C2
COL12A1.1	1.81E-35	-0.255466137	0.387	0.505	3.62E-31	Fb_02_APOC1	COL12A1
SOD3.1	2.25E-35	-0.307925467	0.618	0.726	4.50E-31	Fb_02_APOC1	SOD3
MYADM.1	4.06E-34	0.294406449	0.718	0.751	8.13E-30	Fb_02_APOC1	MYADM
ARHGEF17.1	9.33E-34	0.302241689	0.491	0.48	1.87E-29	Fb_02_APOC1	ARHGEF17
ID3	1.34E-33	-0.296405975	0.766	0.832	2.68E-29	Fb_02_APOC1	ID3
ADAMTS9.1	2.25E-33	0.25755359	0.369	0.311	4.50E-29	Fb_02_APOC1	ADAMTS9
SOCS3.1	1.93E-32	0.290951541	0.608	0.602	3.85E-28	Fb_02_APOC1	SOCS3
SERPINE2.1	2.90E-32	-0.459385084	0.262	0.355	5.80E-28	Fb_02_APOC1	SERPINE2
ITM2C	2.98E-32	0.286504542	0.601	0.608	5.96E-28	Fb_02_APOC1	ITM2C
ACAA2	7.35E-32	0.382631717	0.229	0.192	1.47E-27	Fb_02_APOC1	ACAA2
TFPI	8.27E-32	0.301336827	0.584	0.591	1.65E-27	Fb_02_APOC1	TFPI
FILIP1L.1	2.90E-31	0.253698407	0.717	0.738	5.81E-27	Fb_02_APOC1	FILIP1L
SPECC1	4.06E-31	0.390670848	0.377	0.357	8.12E-27	Fb_02_APOC1	SPECC1
FAM13C.1	5.22E-31	0.270028287	0.368	0.325	1.04E-26	Fb_02_APOC1	FAM13C
FJX1	1.06E-30	0.274858087	0.25	0.203	2.13E-26	Fb_02_APOC1	FJX1
KRT18.1	1.90E-30	-0.336169916	0.477	0.576	3.81E-26	Fb_02_APOC1	KRT18
ANGPTL4.1	2.19E-30	-0.273235207	0.254	0.333	4.37E-26	Fb_02_APOC1	ANGPTL4
CASQ2.1	2.19E-30	0.31134596	0.207	0.157	4.38E-26	Fb_02_APOC1	CASQ2
NES	3.98E-30	0.408865958	0.408	0.396	7.95E-26	Fb_02_APOC1	NES
RNF152.1	4.68E-30	0.288745948	0.468	0.443	9.36E-26	Fb_02_APOC1	RNF152
MYH11.1	8.04E-30	-0.654209377	0.411	0.458	1.61E-25	Fb_02_APOC1	MYH11
RERGL.1	8.59E-29	-0.39838909	0.112	0.164	1.72E-24	Fb_02_APOC1	RERGL
TMEM176A.1	2.31E-28	0.38745466	0.318	0.28	4.62E-24	Fb_02_APOC1	TMEM176A
MARCKSL1	3.13E-28	0.273296315	0.559	0.556	6.26E-24	Fb_02_APOC1	MARCKSL1
LAMC3.1	4.00E-28	0.272943206	0.243	0.196	7.99E-24	Fb_02_APOC1	LAMC3
PLCE1.1	4.65E-28	0.296611187	0.365	0.327	9.31E-24	Fb_02_APOC1	PLCE1
RSU1	4.80E-28	0.314538044	0.474	0.489	9.59E-24	Fb_02_APOC1	RSU1
KLHDC8B	1.90E-27	0.302507272	0.301	0.269	3.80E-23	Fb_02_APOC1	KLHDC8B
NDUFS7	5.18E-27	0.304310993	0.522	0.556	1.04E-22	Fb_02_APOC1	NDUFS7
PDLIM1	8.22E-27	0.271342659	0.675	0.72	1.64E-22	Fb_02_APOC1	PDLIM1
NDUFB9	2.68E-26	0.293139273	0.545	0.586	5.35E-22	Fb_02_APOC1	NDUFB9
AIG1	1.16E-25	0.356046411	0.395	0.39	2.33E-21	Fb_02_APOC1	AIG1
DENND2A	1.26E-25	0.31024331	0.237	0.202	2.52E-21	Fb_02_APOC1	DENND2A
ACAT1	1.91E-25	0.353977951	0.298	0.275	3.81E-21	Fb_02_APOC1	ACAT1
TLE1.1	9.29E-24	0.317893563	0.389	0.378	1.86E-19	Fb_02_APOC1	TLE1
FOSB.1	9.98E-24	-0.308428652	0.744	0.79	2.00E-19	Fb_02_APOC1	FOSB
ECI1	2.02E-23	0.343066581	0.321	0.304	4.03E-19	Fb_02_APOC1	ECI1
SCCPDH	3.44E-23	0.339493006	0.277	0.254	6.89E-19	Fb_02_APOC1	SCCPDH
VASP.1	1.17E-22	0.254874711	0.478	0.484	2.34E-18	Fb_02_APOC1	VASP
EBP	4.18E-22	0.293461883	0.162	0.129	8.37E-18	Fb_02_APOC1	EBP
ECHS1	5.27E-22	0.393655062	0.426	0.448	1.05E-17	Fb_02_APOC1	ECHS1
STARD10	1.39E-21	0.290178154	0.159	0.126	2.79E-17	Fb_02_APOC1	STARD10
HNMT	5.37E-21	0.325085549	0.37	0.369	1.07E-16	Fb_02_APOC1	HNMT
GSTK1	6.75E-21	0.31072122	0.478	0.514	1.35E-16	Fb_02_APOC1	GSTK1
ISG15.1	1.95E-20	-0.492987954	0.525	0.629	3.91E-16	Fb_02_APOC1	ISG15
C7.1	7.39E-20	-0.707344542	0.249	0.301	1.48E-15	Fb_02_APOC1	C7
NID1	1.12E-19	0.27712832	0.532	0.543	2.24E-15	Fb_02_APOC1	NID1
ASL	3.59E-19	0.336769887	0.174	0.145	7.19E-15	Fb_02_APOC1	ASL
MDH2	1.88E-18	0.266892585	0.507	0.548	3.77E-14	Fb_02_APOC1	MDH2
SNRK	2.44E-17	0.250088715	0.286	0.262	4.88E-13	Fb_02_APOC1	SNRK
FDX1	4.15E-17	0.307712272	0.279	0.265	8.29E-13	Fb_02_APOC1	FDX1
VSTM4	7.43E-17	0.291035443	0.265	0.245	1.49E-12	Fb_02_APOC1	VSTM4
UQCRC1	8.96E-17	0.305211746	0.408	0.425	1.79E-12	Fb_02_APOC1	UQCRC1
CCL21.1	1.21E-16	-0.608732501	0.07	0.103	2.43E-12	Fb_02_APOC1	CCL21
MTUS1	2.05E-16	0.312335319	0.354	0.343	4.11E-12	Fb_02_APOC1	MTUS1
HIC1.1	3.20E-16	0.380408942	0.341	0.337	6.41E-12	Fb_02_APOC1	HIC1
PAG1	4.00E-16	0.30234032	0.302	0.284	8.01E-12	Fb_02_APOC1	PAG1
PROCR	1.68E-15	0.311242546	0.265	0.247	3.36E-11	Fb_02_APOC1	PROCR
ALDH2	1.68E-15	0.320946684	0.325	0.318	3.36E-11	Fb_02_APOC1	ALDH2
MDH1	8.95E-15	0.284233	0.489	0.535	1.79E-10	Fb_02_APOC1	MDH1
NT5DC2	8.50E-14	0.265051861	0.441	0.457	1.70E-09	Fb_02_APOC1	NT5DC2
SLC29A1	2.37E-12	0.280820518	0.236	0.217	4.74E-08	Fb_02_APOC1	SLC29A1
MT1A.1	2.38E-12	-0.321420851	0.114	0.148	4.77E-08	Fb_02_APOC1	MT1A
NDUFS2	7.25E-12	0.266169972	0.469	0.507	1.45E-07	Fb_02_APOC1	NDUFS2
ATF3.1	7.30E-12	-0.25081764	0.653	0.695	1.46E-07	Fb_02_APOC1	ATF3
NCK2	9.50E-12	0.25195088	0.439	0.466	1.90E-07	Fb_02_APOC1	NCK2
ARHGAP42	2.65E-11	0.268052283	0.348	0.352	5.30E-07	Fb_02_APOC1	ARHGAP42
ATP5MC1	7.99E-11	0.275442593	0.505	0.561	1.60E-06	Fb_02_APOC1	ATP5MC1
CBR1	2.46E-10	0.295677213	0.382	0.409	4.91E-06	Fb_02_APOC1	CBR1
ADI1	3.45E-10	0.250512827	0.55	0.606	6.90E-06	Fb_02_APOC1	ADI1
HAGH	5.01E-10	0.3099711	0.276	0.276	1.00E-05	Fb_02_APOC1	HAGH
GRHPR	1.39E-09	0.283004046	0.419	0.461	2.78E-05	Fb_02_APOC1	GRHPR
FUOM	2.77E-09	0.264919808	0.15	0.134	5.54E-05	Fb_02_APOC1	FUOM
FBLN1.1	2.66E-08	-0.278282797	0.331	0.306	0.000532757	Fb_02_APOC1	FBLN1
CCDC92	5.59E-08	0.262563964	0.275	0.278	0.001118811	Fb_02_APOC1	CCDC92
ATOX1	7.70E-08	0.262202026	0.541	0.611	0.001539301	Fb_02_APOC1	ATOX1
PTGR1	1.61E-07	0.296029539	0.307	0.319	0.003223684	Fb_02_APOC1	PTGR1
RAPH1	3.64E-07	0.263528375	0.24	0.235	0.007287628	Fb_02_APOC1	RAPH1
PDK4.1	5.73E-07	-0.525590041	0.288	0.318	0.011456523	Fb_02_APOC1	PDK4
FDPS	1.57E-06	0.307552523	0.37	0.404	0.031409559	Fb_02_APOC1	FDPS
CISD3	5.88E-05	0.277577029	0.265	0.275	1	Fb_02_APOC1	CISD3
PGRMC1	0.00117482	0.317085685	0.422	0.494	1	Fb_02_APOC1	PGRMC1
SEPHS2	0.002468983	0.268365623	0.282	0.303	1	Fb_02_APOC1	SEPHS2
COL1A1.2	0	2.772504575	0.965	0.76	0	Fb_03_FAP	COL1A1
POSTN.2	0	2.631809725	0.626	0.164	0	Fb_03_FAP	POSTN
CTHRC1.2	0	2.62645425	0.716	0.134	0	Fb_03_FAP	CTHRC1
LUM.2	0	2.485586934	0.831	0.276	0	Fb_03_FAP	LUM
VCAN.2	0	2.323704001	0.798	0.223	0	Fb_03_FAP	VCAN
COL3A1.2	0	2.244581796	0.962	0.808	0	Fb_03_FAP	COL3A1
COL1A2.2	0	2.227720767	0.971	0.862	0	Fb_03_FAP	COL1A2
CST1	0	2.204610525	0.137	0.006	0	Fb_03_FAP	CST1
COMP.2	0	2.027272837	0.239	0.016	0	Fb_03_FAP	COMP
THBS2.2	0	2.026540376	0.788	0.247	0	Fb_03_FAP	THBS2
MMP11.2	0	2.021500508	0.598	0.247	0	Fb_03_FAP	MMP11
SFRP2.1	0	1.970399355	0.161	0.017	0	Fb_03_FAP	SFRP2
MMP2.2	0	1.885275767	0.582	0.132	0	Fb_03_FAP	MMP2
INHBA.2	0	1.875558933	0.674	0.221	0	Fb_03_FAP	INHBA
COL6A3.2	0	1.829991611	0.864	0.442	0	Fb_03_FAP	COL6A3
COL5A1.2	0	1.804602893	0.806	0.347	0	Fb_03_FAP	COL5A1
COL10A1.2	0	1.742144238	0.361	0.014	0	Fb_03_FAP	COL10A1
SULF1.2	0	1.659994091	0.646	0.193	0	Fb_03_FAP	SULF1
FN1.2	0	1.609922301	0.956	0.838	0	Fb_03_FAP	FN1
AEBP1.2	0	1.594005261	0.874	0.565	0	Fb_03_FAP	AEBP1
ISLR.2	0	1.576534168	0.584	0.119	0	Fb_03_FAP	ISLR
COL8A1.2	0	1.567252035	0.608	0.096	0	Fb_03_FAP	COL8A1
CCDC80.2	0	1.53305363	0.752	0.323	0	Fb_03_FAP	CCDC80
PTGDS.2	0	1.464396854	0.226	0.048	0	Fb_03_FAP	PTGDS
CYP1B1.2	0	1.405704606	0.342	0.049	0	Fb_03_FAP	CYP1B1
COL11A1.2	0	1.379681612	0.254	0.011	0	Fb_03_FAP	COL11A1
HOPX.2	0	1.363353593	0.495	0.21	0	Fb_03_FAP	HOPX
COL5A2.2	0	1.353402624	0.85	0.573	0	Fb_03_FAP	COL5A2
NTM.2	0	1.344591714	0.558	0.09	0	Fb_03_FAP	NTM
GREM1.2	0	1.33532825	0.286	0.02	0	Fb_03_FAP	GREM1
S100A10.2	0	1.332445373	0.765	0.353	0	Fb_03_FAP	S100A10
ITGBL1.2	0	1.327883089	0.428	0.08	0	Fb_03_FAP	ITGBL1
FAP.2	0	1.319370282	0.603	0.099	0	Fb_03_FAP	FAP
SERPINE1.2	0	1.31839829	0.535	0.168	0	Fb_03_FAP	SERPINE1
RARRES2.1	0	1.299562312	0.801	0.521	0	Fb_03_FAP	RARRES2
LTBP2.2	0	1.246120885	0.573	0.111	0	Fb_03_FAP	LTBP2
TIMP1.2	0	1.226247885	0.981	0.933	0	Fb_03_FAP	TIMP1
CXCL14.1	0	1.225760626	0.147	0.035	0	Fb_03_FAP	CXCL14
CTSK.2	0	1.176859976	0.617	0.204	0	Fb_03_FAP	CTSK
ARL4C.2	0	1.175643165	0.521	0.103	0	Fb_03_FAP	ARL4C
PRELP.2	0	1.173305247	0.628	0.29	0	Fb_03_FAP	PRELP
NNMT.2	0	1.162672398	0.852	0.473	0	Fb_03_FAP	NNMT
C1S.2	0	1.156816308	0.799	0.42	0	Fb_03_FAP	C1S
SFRP4.2	0	1.139672825	0.277	0.036	0	Fb_03_FAP	SFRP4
BASP1.2	0	1.139429248	0.574	0.104	0	Fb_03_FAP	BASP1
MMP14.2	0	1.137119271	0.642	0.269	0	Fb_03_FAP	MMP14
DCN.2	0	1.125302278	0.929	0.693	0	Fb_03_FAP	DCN
CDH11.2	0	1.104945195	0.68	0.306	0	Fb_03_FAP	CDH11
F2R.2	0	1.08489622	0.695	0.324	0	Fb_03_FAP	F2R
LXN.2	0	1.057161627	0.406	0.098	0	Fb_03_FAP	LXN
LAMP5.2	0	1.056125323	0.255	0.047	0	Fb_03_FAP	LAMP5
FBN1.2	0	1.03659944	0.758	0.368	0	Fb_03_FAP	FBN1
HTRA1.2	0	1.032061055	0.653	0.373	0	Fb_03_FAP	HTRA1
SERPINF1.2	0	1.021850762	0.611	0.303	0	Fb_03_FAP	SERPINF1
PLXDC2.2	0	1.014722191	0.582	0.163	0	Fb_03_FAP	PLXDC2
C1R.2	0	1.00423553	0.81	0.486	0	Fb_03_FAP	C1R
MXRA5.2	0	1.000886393	0.49	0.127	0	Fb_03_FAP	MXRA5
LOXL1.2	0	0.99451978	0.512	0.106	0	Fb_03_FAP	LOXL1
RCN3.2	0	0.994517013	0.687	0.283	0	Fb_03_FAP	RCN3
SPON2.2	0	0.991975323	0.653	0.301	0	Fb_03_FAP	SPON2
EFEMP1.2	0	0.988148532	0.526	0.112	0	Fb_03_FAP	EFEMP1
NBL1.2	0	0.981832789	0.632	0.313	0	Fb_03_FAP	NBL1
TMSB10.2	0	0.972166125	0.991	0.956	0	Fb_03_FAP	TMSB10
FNDC1.2	0	0.967183062	0.379	0.074	0	Fb_03_FAP	FNDC1
RARRES1.2	0	0.95818864	0.335	0.063	0	Fb_03_FAP	RARRES1
TGFBI.2	0	0.95023598	0.61	0.364	0	Fb_03_FAP	TGFBI
TIMP2.2	0	0.947375992	0.872	0.576	0	Fb_03_FAP	TIMP2
SERPINE2.2	0	0.944263261	0.49	0.273	0	Fb_03_FAP	SERPINE2
HTRA3.2	0	0.920125852	0.364	0.081	0	Fb_03_FAP	HTRA3
MRC2.2	0	0.910591874	0.624	0.224	0	Fb_03_FAP	MRC2
LRP1.2	0	0.884926541	0.725	0.328	0	Fb_03_FAP	LRP1
BGN.2	0	0.883432147	0.969	0.919	0	Fb_03_FAP	BGN
PDGFRA.2	0	0.866033131	0.47	0.078	0	Fb_03_FAP	PDGFRA
EMILIN1.2	0	0.865303316	0.759	0.427	0	Fb_03_FAP	EMILIN1
COL15A1.2	0	0.862751294	0.453	0.152	0	Fb_03_FAP	COL15A1
DPYSL3.2	0	0.853385675	0.484	0.1	0	Fb_03_FAP	DPYSL3
TMEM158.2	0	0.84971686	0.267	0.07	0	Fb_03_FAP	TMEM158
CERCAM.2	0	0.848991031	0.561	0.181	0	Fb_03_FAP	CERCAM
PLOD2.2	0	0.846499844	0.604	0.244	0	Fb_03_FAP	PLOD2
MMP23B.2	0	0.843797495	0.452	0.082	0	Fb_03_FAP	MMP23B
MFAP2.2	0	0.84257638	0.415	0.074	0	Fb_03_FAP	MFAP2
MXRA8.2	0	0.836775347	0.75	0.454	0	Fb_03_FAP	MXRA8
PCOLCE.2	0	0.821778106	0.783	0.444	0	Fb_03_FAP	PCOLCE
LOX.2	0	0.819549242	0.404	0.087	0	Fb_03_FAP	LOX
CST2.1	0	0.816785499	0.219	0.02	0	Fb_03_FAP	CST2
SUGCT.2	0	0.81476044	0.252	0.04	0	Fb_03_FAP	SUGCT
FSTL1.2	0	0.793789006	0.818	0.491	0	Fb_03_FAP	FSTL1
PTK7.2	0	0.791935834	0.473	0.144	0	Fb_03_FAP	PTK7
UNC5B.2	0	0.789550652	0.492	0.146	0	Fb_03_FAP	UNC5B
COL12A1.2	0	0.786917823	0.62	0.428	0	Fb_03_FAP	COL12A1
S100A13.2	0	0.784151402	0.668	0.329	0	Fb_03_FAP	S100A13
COL16A1.2	0	0.775699623	0.472	0.116	0	Fb_03_FAP	COL16A1
CLEC11A.2	0	0.768777773	0.772	0.475	0	Fb_03_FAP	CLEC11A
PPIC.2	0	0.762448621	0.749	0.473	0	Fb_03_FAP	PPIC
NPC2.2	0	0.759602454	0.757	0.476	0	Fb_03_FAP	NPC2
ADAMTS2.2	0	0.739819528	0.541	0.173	0	Fb_03_FAP	ADAMTS2
S100A11.2	0	0.733697761	0.96	0.854	0	Fb_03_FAP	S100A11
CHPF.2	0	0.725249701	0.503	0.169	0	Fb_03_FAP	CHPF
MARCKS.2	0	0.720821709	0.868	0.61	0	Fb_03_FAP	MARCKS
S100A16.2	0	0.717175127	0.478	0.144	0	Fb_03_FAP	S100A16
PLAU.2	0	0.715432972	0.406	0.166	0	Fb_03_FAP	PLAU
CKAP4.2	0	0.706407396	0.597	0.279	0	Fb_03_FAP	CKAP4
FGF7.2	0	0.702180067	0.263	0.057	0	Fb_03_FAP	FGF7
FBLN2.2	0	0.70156336	0.424	0.139	0	Fb_03_FAP	FBLN2
TSHZ2.2	0	0.694531693	0.303	0.07	0	Fb_03_FAP	TSHZ2
S100A6.1	0	0.691233485	0.853	0.695	0	Fb_03_FAP	S100A6
RUNX1.2	0	0.690866872	0.646	0.314	0	Fb_03_FAP	RUNX1
SPARC.1	0	0.689268684	0.976	0.951	0	Fb_03_FAP	SPARC
COL6A1.2	0	0.688305076	0.858	0.768	0	Fb_03_FAP	COL6A1
ANTXR1.2	0	0.688274724	0.707	0.467	0	Fb_03_FAP	ANTXR1
GPX8.2	0	0.68160829	0.55	0.205	0	Fb_03_FAP	GPX8
SLC6A6.2	0	0.672492022	0.284	0.032	0	Fb_03_FAP	SLC6A6
FKBP10.2	0	0.667527051	0.664	0.34	0	Fb_03_FAP	FKBP10
LMCD1.2	0	0.666269937	0.554	0.247	0	Fb_03_FAP	LMCD1
RRBP1.2	0	0.659058268	0.823	0.578	0	Fb_03_FAP	RRBP1
LAMB1.2	0	0.65850541	0.698	0.35	0	Fb_03_FAP	LAMB1
FHL2.2	0	0.65134525	0.637	0.308	0	Fb_03_FAP	FHL2
SPOCK1.2	0	0.644524712	0.248	0.026	0	Fb_03_FAP	SPOCK1
STMN2.1	0	0.643347794	0.168	0.017	0	Fb_03_FAP	STMN2
CTSB.2	0	0.639967872	0.731	0.461	0	Fb_03_FAP	CTSB
CREB3L1.2	0	0.635565029	0.357	0.045	0	Fb_03_FAP	CREB3L1
ITGB5.2	0	0.631998207	0.67	0.377	0	Fb_03_FAP	ITGB5
FMOD.2	0	0.629320096	0.463	0.146	0	Fb_03_FAP	FMOD
NR2F1.2	0	0.626923897	0.559	0.26	0	Fb_03_FAP	NR2F1
HDLBP.2	0	0.624576744	0.763	0.486	0	Fb_03_FAP	HDLBP
SFRP1.2	0	0.619228081	0.22	0.062	0	Fb_03_FAP	SFRP1
PRRX1.2	0	0.616560605	0.588	0.257	0	Fb_03_FAP	PRRX1
BICC1.2	0	0.615877781	0.434	0.095	0	Fb_03_FAP	BICC1
PODN.2	0	0.614928466	0.404	0.088	0	Fb_03_FAP	PODN
EDIL3.2	0	0.614632236	0.532	0.26	0	Fb_03_FAP	EDIL3
CFH.1	0	0.611540428	0.766	0.474	0	Fb_03_FAP	CFH
PDPN.1	0	0.611397338	0.211	0.01	0	Fb_03_FAP	PDPN
IL1R1.2	0	0.607099763	0.576	0.27	0	Fb_03_FAP	IL1R1
SPATS2L.2	0	0.605240344	0.782	0.537	0	Fb_03_FAP	SPATS2L
VEGFA.1	0	0.605105415	0.394	0.223	0	Fb_03_FAP	VEGFA
COPZ2.2	0	0.602566034	0.488	0.195	0	Fb_03_FAP	COPZ2
FBLN1.2	0	0.602217668	0.454	0.242	0	Fb_03_FAP	FBLN1
PALLD.2	0	0.600555943	0.806	0.627	0	Fb_03_FAP	PALLD
ENC1.2	0	0.597813427	0.446	0.196	0	Fb_03_FAP	ENC1
SULF2.2	0	0.597280183	0.384	0.094	0	Fb_03_FAP	SULF2
UACA.1	0	0.59674825	0.847	0.684	0	Fb_03_FAP	UACA
LY6E.2	0	0.595918098	0.737	0.457	0	Fb_03_FAP	LY6E
ANXA2.2	0	0.59514724	0.851	0.683	0	Fb_03_FAP	ANXA2
ANKH.2	0	0.594022316	0.402	0.111	0	Fb_03_FAP	ANKH
IGFBP6.2	0	0.592752994	0.503	0.223	0	Fb_03_FAP	IGFBP6
CTSC.1	0	0.592010645	0.626	0.351	0	Fb_03_FAP	CTSC
COL6A2.2	0	0.585171832	0.933	0.885	0	Fb_03_FAP	COL6A2
ASPN.1	0	0.584977048	0.713	0.486	0	Fb_03_FAP	ASPN
TTC3.2	0	0.584565573	0.75	0.506	0	Fb_03_FAP	TTC3
PPIB.1	0	0.580813473	0.934	0.843	0	Fb_03_FAP	PPIB
SRPX2.2	0	0.578690774	0.383	0.086	0	Fb_03_FAP	SRPX2
KDELR3.2	0	0.577824325	0.46	0.151	0	Fb_03_FAP	KDELR3
TMEM45A.2	0	0.574882177	0.438	0.145	0	Fb_03_FAP	TMEM45A
SSR3.2	0	0.574441677	0.786	0.533	0	Fb_03_FAP	SSR3
LOXL2.2	0	0.574359042	0.526	0.257	0	Fb_03_FAP	LOXL2
EFEMP2.2	0	0.571638521	0.694	0.388	0	Fb_03_FAP	EFEMP2
GAS1.2	0	0.567578867	0.246	0.065	0	Fb_03_FAP	GAS1
SERPINH1.2	0	0.566549402	0.869	0.711	0	Fb_03_FAP	SERPINH1
SOX4.2	0	0.56449344	0.752	0.563	0	Fb_03_FAP	SOX4
PCDH7.2	0	0.563620021	0.315	0.055	0	Fb_03_FAP	PCDH7
PDLIM4.2	0	0.562913928	0.365	0.076	0	Fb_03_FAP	PDLIM4
LMO7.2	0	0.559803937	0.43	0.137	0	Fb_03_FAP	LMO7
OSTC.2	0	0.552407743	0.78	0.575	0	Fb_03_FAP	OSTC
GPNMB.2	0	0.55230011	0.444	0.15	0	Fb_03_FAP	GPNMB
TGM2.2	0	0.550211436	0.254	0.08	0	Fb_03_FAP	TGM2
RGS2.1	0	0.544720403	0.478	0.258	0	Fb_03_FAP	RGS2
HSPG2.2	0	0.534874185	0.538	0.235	0	Fb_03_FAP	HSPG2
P4HB.1	0	0.53440075	0.841	0.664	0	Fb_03_FAP	P4HB
RND3.2	0	0.53435978	0.655	0.432	0	Fb_03_FAP	RND3
CALU.2	0	0.531996969	0.802	0.592	0	Fb_03_FAP	CALU
RAB31.1	0	0.530777651	0.639	0.375	0	Fb_03_FAP	RAB31
VCAM1.2	0	0.525706618	0.362	0.149	0	Fb_03_FAP	VCAM1
GAS6.1	0	0.523730703	0.711	0.494	0	Fb_03_FAP	GAS6
RGCC.2	0	0.521417238	0.308	0.151	0	Fb_03_FAP	RGCC
ITGA11.1	0	0.521090255	0.374	0.119	0	Fb_03_FAP	ITGA11
MYH10.2	0	0.519285994	0.507	0.235	0	Fb_03_FAP	MYH10
GGT5.2	0	0.518897411	0.699	0.355	0	Fb_03_FAP	GGT5
SVIL.2	0	0.51702656	0.595	0.323	0	Fb_03_FAP	SVIL
RPL28.1	0	0.516810972	0.993	0.984	0	Fb_03_FAP	RPL28
RAI14.2	0	0.516553275	0.418	0.15	0	Fb_03_FAP	RAI14
CST3.1	0	0.513141556	0.959	0.932	0	Fb_03_FAP	CST3
PTGIS.2	0	0.509837713	0.266	0.047	0	Fb_03_FAP	PTGIS
SLC16A3.2	0	0.509556066	0.289	0.072	0	Fb_03_FAP	SLC16A3
SH3BGRL3.1	0	0.508759337	0.83	0.654	0	Fb_03_FAP	SH3BGRL3
HILPDA.2	0	0.5069701	0.26	0.108	0	Fb_03_FAP	HILPDA
FAM114A1.2	0	0.505891814	0.655	0.383	0	Fb_03_FAP	FAM114A1
SSC5D.2	0	0.505653904	0.34	0.074	0	Fb_03_FAP	SSC5D
NREP.1	0	0.503319396	0.53	0.338	0	Fb_03_FAP	NREP
FRMD6.2	0	0.502784897	0.381	0.122	0	Fb_03_FAP	FRMD6
PKM.1	0	0.50236417	0.778	0.579	0	Fb_03_FAP	PKM
RCN1.1	0	0.501551859	0.652	0.378	0	Fb_03_FAP	RCN1
ARPC1B.1	0	0.50106922	0.613	0.38	0	Fb_03_FAP	ARPC1B
NDRG1.2	0	0.500389795	0.359	0.17	0	Fb_03_FAP	NDRG1
RPL36.2	0	0.497517761	0.971	0.949	0	Fb_03_FAP	RPL36
PDGFC.1	0	0.497086279	0.347	0.098	0	Fb_03_FAP	PDGFC
NAP1L1.1	0	0.495807221	0.922	0.825	0	Fb_03_FAP	NAP1L1
SLC44A1.1	0	0.494530291	0.475	0.218	0	Fb_03_FAP	SLC44A1
IL32.1	0	0.489188653	0.681	0.389	0	Fb_03_FAP	IL32
GJA1.2	0	0.487925035	0.219	0.044	0	Fb_03_FAP	GJA1
TMEM119.2	0	0.487455781	0.261	0.04	0	Fb_03_FAP	TMEM119
PLTP.2	0	0.483847518	0.556	0.31	0	Fb_03_FAP	PLTP
DAB2.2	0	0.480757686	0.497	0.196	0	Fb_03_FAP	DAB2
CYBRD1.2	0	0.480079315	0.595	0.301	0	Fb_03_FAP	CYBRD1
PLAT.1	0	0.479739501	0.64	0.435	0	Fb_03_FAP	PLAT
ERRFI1.1	0	0.479668732	0.439	0.244	0	Fb_03_FAP	ERRFI1
[truncated: 7,655 more rows]
