# Supplementary material for: DAB2+ macrophages support FAP+ fibroblasts in shaping tumor barrier and inducing poor clinical outcomes in liver cancer
Source: Theranostics. 2024 Aug 12;14(12):4822–43. doi: 10.7150/thno.99046 (PMC11373629; doi:10.7150/thno.99046)
Supplement: Supplementary file 2 — Supplementary tables. [file thnov14p4822s2.zip › Supplementary_Tables/Table_S2.csv]

Patient	Fb_01_ADIRF	Fb_02_APOC1	Fb_03_FAP	Fb_04_HLA_DRB1	Fb_05_PLVAP	Fb_06_TOP2A	Fb_07_CFD	Fb_08_GPM6B	Gender	Age	Cancer_type	Cancer_type_short	Primary_site_of_SLC	Samples_for_scRNA-seq	No_PB_samples	No_AL_samples	No_tumor_samples	Differentiation	Venous_invasion	T	N	M	TNM_stage	BCLC_stage	Cirrhosis	Virus	Relapse_state	FPS_time	OS_state	OS_time	Scissor_P	Scissor_N
A001	0.813868613	0.003649635	0.153284672	0	0	0.02919708	0	0	M	67	Intrahepatic cholangiocarcinoma	ICC	\	A001_ICC	0	0	1	Moderate	0	4	1	0	IVA	C	0	HBV	1	0.9	1	1	0.025547445	0.00729927
A002	0.341288783	0	0.198090692	0.021479714	0.00477327	0.009546539	0.412887828	0.011933174	M	61	Intrahepatic cholangiocarcinoma	ICC	\	A002_ICC	0	0	1	Low	0	1	0	0	I	A	0	NBNC	1	5.6	1	8.6	0	0.033412888
A003	0.102808691	0	0.868574457	0	0.000529942	0.02808691	0	0	F	47	Intrahepatic cholangiocarcinoma	ICC	\	A003_ICC	0	0	1	Low	1	4	1	0	IVA	C	0	NBNC	1	26	1	26	0.098569157	0.001059883
A004	0.098778004	0	0.856415479	0.023421589	0.00203666	0.015274949	0	0.00407332	F	49	Intrahepatic cholangiocarcinoma	ICC	\	A004_ICC, A004_ICC_N	0	1	1	Low	0	1	0	0	I	B	0	NBNC	1	7.5	1	20.2	0.155804481	0.00305499
A005	0.207692308	0	0.738461538	0.007692308	0.007692308	0.030769231	0	0.007692308	F	46	Intrahepatic cholangiocarcinoma	ICC	\	A005_ICC, A005_ICC_N	0	1	1	Low	0	1	0	0	I	A	0	HBV	0	32.6	0	32.6	0.007692308	0
A006	0.616352201	0	0.094339623	0	0	0	0.232704403	0.056603774	M	49	Intrahepatic cholangiocarcinoma	ICC	\	A006_ICC	0	0	1	Low	0	1	0	0	I	A	0	NBNC	1	9.1	1	9.4	0.006289308	0.006289308
A008	0.415313225	0	0.392111369	0.106728538	0	0.07424594	0.004640371	0.006960557	M	64	Intrahepatic cholangiocarcinoma	ICC	\	A008_ICC	0	0	1	Low	0	1	0	0	I	B	0	NBNC	1	4.5	0	31.7	0.039443155	0.002320186
A009	0.651785714	0	0.316964286	0	0.004464286	0.004464286	0.017857143	0.004464286	M	52	Intrahepatic cholangiocarcinoma	ICC	\	A009_ICC	0	0	1	Low	0	1	0	0	I	B	0	NBNC	1	8.2	0	31.3	0.004464286	0.004464286
A010	0.778625954	0	0.213740458	0	0.007633588	0	0	0	M	56	Intrahepatic cholangiocarcinoma	ICC	\	A010_ICC	0	0	1	Moderate	0	1	0	0	I	B	0	HBV	0	30.9	0	30.9	0.007633588	0
A011	0.593639576	0.166077739	0.091872792	0.123674912	0.017667845	0.007067138	0	0	M	69	Hepatocellular carcinoma	HCC	\	A011_HCC	0	0	1	High	0	1	0	0	I	A	0	HBV	1	22.6	0	30.4	0	0.03180212
A012	0.596590909	0	0.380681818	0.011764706	0.017045455	0.005681818	0	0.03030303	F	77	Intrahepatic cholangiocarcinoma	ICC	\	A012_ICC, A012_ICC_IM1, A012_ICC_IM2	0	0	3	Low-Moderate	1	4	1	0	IVA	C	0	NBNC	1	2.9	1	3.2	0.034090909	0.015151515
A013	0.513793103	0.3	0.037931034	0.1	0.027586207	0.020689655	0	0	M	60	Hepatocellular carcinoma	HCC	\	A013_HCC, A013_HCC_N	0	1	1	Moderate	0	1	0	0	I	A	0	HBV	0	30.3	0	30.3	0	0.237931034
A014	0.008138352	0.907426246	0.006103764	0.002034588	0.032553408	0.043743642	0	0	M	47	Hepatocellular carcinoma	HCC	\	A014_HCC	0	0	1	Moderate	0	1	0	0	I	A	1	NBNC	1	18.7	0	30.8	0	0.037639878
A015	0.40625	0	0.53125	0	0	0.03125	0.03125	0	M	63	Combined hepatocellular and cholangiocarcinoma	CHC	\	A015_CHC	0	0	1	Low-Moderate	1	4	1	1	IVB	C	0	HBV	1	24.2	0	30.4	0	0.0625
A016	0.644736842	0.105263158	0.065789474	0.144736842	0	0.039473684	0	0	F	82	Hepatocellular carcinoma	HCC	\	A016_HCC	0	0	1	Moderate	0	1	0	0	I	A	0	HBV	0	30.2	0	30.2	0.026315789	0.078947368
A017	0.00723589	0.801736614	0.01447178	0.133140376	0.020260492	0.023154848	0	0	M	64	Hepatocellular carcinoma	HCC	\	A017_HCC	0	0	1	Moderate	0	1	0	0	I	A	1	HBV	1	17	0	30.2	0	0.024602026
A018	0.644194757	0.25093633	0.003745318	0.048689139	0.02247191	0.029962547	0	0	F	41	Hepatocellular carcinoma	HCC	\	A018_HCC	0	0	1	Low	0	2	0	0	II	A	1	HBV	0	30.1	0	30.1	0	0.191011236
A020	0.569444444	0	0.402777778	0	0	0.027777778	0	0	M	70	Intrahepatic cholangiocarcinoma	ICC	\	A020_ICC	0	0	1	Low	0	1	0	0	I	B	0	NBNC	1	16	1	17.6	0	0
A021	0.535766423	0	0.433576642	0	0	0	0.030656934	0	F	67	Intrahepatic cholangiocarcinoma	ICC	\	A021_ICC	0	0	1	Low	0	1	1	1	IVB	D	0	NBNC	1	6.8	0	30.1	0	0.024817518
A022	0.52	0.02	0.44	0	0	0.02	0	0	M	48	Intrahepatic cholangiocarcinoma	ICC	\	A022_ICC	0	0	1	Low-Moderate	0	1	0	0	I	A	0	HBV	0	30	0	30	0.02	0
A023	0.714285714	0	0.285714286	0	0	0	0	0	M	56	Secondary liver cancer	SLC	Gastric cancer	A023_GAS_M	0	0	1	Low	0	1	1	1	IVB	NA	0	NBNC	1	22.1	0	29.9	0	0
A024	0.52	0.013333333	0.426666667	0	0	0	0.04	0	M	51	Hepatocellular carcinoma	HCC	\	A024_HCC	0	0	1	Moderate	0	1	0	0	I	A	0	HBV	0	29.9	0	29.9	0	0.013333333
A025	0.243654822	0	0.659898477	0.005076142	0.07106599	0.020304569	0	0	M	60	Secondary liver cancer	SLC	Breast cancer	A025_BRC_M	0	0	1	NA	0	1	1	1	IVB	NA	0	NBNC	1	24.2	0	29.8	0	0.020304569
A026	0.404878049	0.36097561	0.180487805	0.019512195	0.009756098	0.024390244	0	0	M	62	Hepatocellular carcinoma	HCC	\	A026_HCC	0	0	1	Moderate	0	1	0	0	I	A	0	HCV	0	29.5	0	29.5	0	0.004878049
A027	0.765957447	0.028368794	0.070921986	0.113475177	0.021276596	0	0	0	M	49	Hepatocellular carcinoma	HCC	\	A027_HCC	0	0	1	Moderate	0	1	0	0	I	B	1	HBV	1	17.1	1	19.1	0	0.021276596
A028	1	0	0	0	0	0	0	0	M	52	Hepatocellular carcinoma	HCC	\	A028_HCC	0	0	1	Moderate	0	1	0	0	I	A	0	NBNC	1	17.4	1	18.5	0	0
A029	0.891891892	0.009009009	0.036036036	0	0.063063063	0	0	0	F	56	Hepatocellular carcinoma	HCC	\	A029_HCC	0	0	1	Low-Moderate	0	1	0	0	I	B	1	NBNC	1	23.5	1	23.5	0	0.216216216
A030	0.482568807	0.020183486	0.051376147	0.016513761	0.022018349	0.005504587	0.4	0.001834862	F	31	Hepatocellular carcinoma	HCC	\	A030_HCC	0	0	1	Moderate	0	1	0	0	I	A	0	HBV	0	29.2	0	29.2	0	0.247706422
A031	0.034126163	0.874870734	0.017580145	0.027921406	0.027921406	0.017580145	0	0	M	62	Hepatocellular carcinoma	HCC	\	A031_HCC	0	0	1	High	0	1	0	0	I	A	1	HBV	0	29	0	29	0	0.049638056
A032	0.097112861	0	0.87664042	0.004310345	0	0.017241379	0.014435696	0.009186352	M	88	Secondary liver cancer	SLC	Pancreatic cancer	A032_PAN, A032_PAN_M	0	0	2	Low-Moderate	0	1	1	1	IVB	NA	0	NBNC	1	1.7	1	1.7	0.228448276	0.004310345
A033	0.254310345	0.095238095	0.238095238	0.047619048	0	0	0	0	M	68	Hepatocellular carcinoma	HCC	\	A033_HCC	0	0	1	Moderate-High	0	1	0	0	I	A	1	HBV	0	29	0	29	0	0.047619048
A034	0.619047619	0.057283142	0.034369885	0.008183306	0.024549918	0.014729951	0	0	M	67	Hepatocellular carcinoma	HCC	\	A034_HCC	0	0	1	Moderate-High	0	1	0	0	I	A	0	NBNC	1	8.2	0	29	0.001636661	0.011456628
A035	0.860883797	0	0.138418079	0.005649718	0.028248588	0.011299435	0.002824859	0.002824859	M	49	Hepatocellular carcinoma	HCC	\	A035_HCC	0	0	1	High	0	1	0	0	I	A	1	NBNC	0	28.6	0	28.6	0	0.04519774
A036	0.810734463	0	0.49382716	0	0	0.024691358	0	0	F	52	Secondary liver cancer	SLC	Colorectal cancer	A036_CRC_M	0	0	1	Moderate	0	1	0	0	I	B	0	NBNC	0	28.3	0	28.3	0	0.024691358
A037	0.481481481	0.636871508	0.083798883	0.089385475	0.011173184	0.027932961	0	0	M	71	Hepatocellular carcinoma	HCC	\	A037_HCC	0	0	1	Low-Moderate	1	4	1	0	IVA	C	0	NBNC	0	27.4	0	27.4	0.005586592	0.011173184
A038	0.150837989	0.019354839	0.219354839	0.064516129	0.019354839	0.009852217	0.006451613	0	F	73	Combined hepatocellular and cholangiocarcinoma	CHC	\	A038_CHC, A038_CHC_IM1, A038_CHC_IM2	0	0	3	Low	1	4	1	1	IVA	C	0	NBNC	1	9.7	1	18.4	0	0.180645161
A039	0.670967742	0.188679245	0.077358491	0.00754717	0.014150943	0.009433962	0	0	M	47	Hepatocellular carcinoma	HCC	\	A039_HCC	0	0	1	Low-Moderate	0	1	0	0	I	A	0	NBNC	1	8.3	0	28.1	0	0.09245283
A041	0.339181287	0	0.573099415	0.005847953	0.011695906	0.070175439	0	0	M	67	Secondary liver cancer	SLC	Colorectal cancer	A041_CRC_M	0	0	1	Moderate	1	4	1	1	IVB	NA	0	NBNC	NA	NA	NA	NA	0.040935673	0.023391813
A042	0.357142857	0	0.602678571	0.004464286	0.022321429	0.008928571	0	0.004464286	F	46	Secondary liver cancer	SLC	Breast cancer	A042_BRC_M	0	0	1	NA	0	1	1	1	IVB	NA	0	NBNC	1	10.5	0	16.1	0	0.008928571
A043	0.068493151	0.863013699	0.04109589	0	0.01369863	0.01369863	0	0	M	63	Hepatocellular carcinoma	HCC	\	A043_HCC	0	0	1	Moderate	0	1	0	0	I	B	0	NBNC	0	27.9	0	27.9	0	0.054794521
A044	0.854709419	0.014028056	0.032064128	0.047094188	0.036072144	0.016032064	0	0	M	53	Hepatocellular carcinoma	HCC		A044_HCC	0	0	1	High	0	1	0	0	I	A	0	NBNC	0	27.7	0	27.7	0	0.107214429
A045	0.694915254	0.118644068	0.13559322	0.016949153	0.016949153	0.016949153	0	0	M	67	Secondary liver cancer	SLC	Colorectal cancer	A045_CRC_M	0	0	1	Moderate	0	1	1	1	IVB	NA	0	NBNC	NA	NA	NA	NA	0	0.016949153
A046	0.764705882	0	0.196078431	0	0.019607843	0	0	0.019607843	F	36	Hepatocellular carcinoma	HCC	\	A046_HCC	0	0	1	Moderate	0	1	0	0	I	B	0	HBV	0	27.4	0	27.4	0	0.019607843
A047	0.567901235	0.148148148	0.172839506	0	0	0.074074074	0.037037037	0	M	41	Hepatocellular carcinoma	HCC	\	A047_HCC	0	0	1	Moderate	0	3	0	0	IIIA	B	0	HBV	1	15.5	1	15.5	0.074074074	0.012345679
A048	0.205882353	0	0.764705882	0.004651163	0.001347709	0.029411765	0	0.005390836	F	44	Intrahepatic cholangiocarcinoma	ICC	\	A048_ICC, A048_ICC_IM1, A048_ICC_IM2, A048_ICC_IM3, A048_ICC_IM4	0	0	5	Low	1	4	1	1	IVB	C	0	NBNC	1	4.4	1	5.9	0.009803922	0.004043127
A049	0.005494505	0.898901099	0.002197802	0.005494505	0.079120879	0.008791209	0	0	M	63	Hepatocellular carcinoma	HCC	\	A049_HCC	0	0	1	Low-Moderate	0	1	0	0	I	B	1	HBV	0	27.3	0	27.3	0	0.072527473
A050	0.041666667	0.947916667	0	0	0.010416667	0	0	0	M	79	Hepatocellular carcinoma	HCC	\	A050_HCC	0	0	1	High	0	1	0	0	I	B	0	NBNC	0	27.2	0	27.2	0	0.052083333
A051	0.195876289	0.020618557	0.288659794	0.484536082	0	0.010309278	0	0	M	48	Hepatocellular carcinoma	HCC	\	A051_HCC	0	0	1	Moderate	1	4	1	0	IVA	B	1	HBV	1	4	1	9.2	0	0.010309278
A052	0.25	0	0.5	0	0	0.25	0	0	F	62	Combined hepatocellular and cholangiocarcinoma	CHC	\	A052_CHC	0	0	1	Low-Moderate	0	1	0	1	I	C	0	HCV	0	27.1	0	27.1	0	0
A053	0.657342657	0	0.314685315	0.020979021	0	0.006993007	0	0	M	58	Secondary liver cancer	SLC	Lymphoma	A053_LYM_M	0	0	1	NA	0	1	1	1	IVB	NA	1	NBNC	1	14.6	1	22.4	0	0.034965035
A054	0.564705882	0.011764706	0.235294118	0.158823529	0.023529412	0.005882353	0	0	M	53	Hepatocellular carcinoma	HCC	\	A054_HCC	0	0	1	Moderate-High	0	1	0	0	I	A	1	HCV	1	12.7	0	26.6	0	0.035294118
A055	0.556930693	0.03960396	0.116336634	0.128712871	0.146039604	0.012376238	0	0	M	57	Hepatocellular carcinoma	HCC	\	A055_HCC	0	0	1	Moderate	0	1	0	0	I	A	1	HBV	0	26.6	0	26.6	0.002475248	0.066831683
A056	0.299019608	0.014705882	0.656862745	0.004901961	0.019607843	0.004901961	0	0	M	49	Hepatocellular carcinoma	HCC	\	A056_HCC	0	0	1	Low-Moderate	1	4	1	0	IVA	C	0	HBV	1	3.7	1	3.7	0	0.034313725
A057	0.911290323	0.008064516	0.012096774	0.040322581	0.004032258	0.024193548	0	0	M	45	Hepatocellular carcinoma	HCC	\	A057_HCC	0	0	1	High	0	1	0	0	I	A	1	NBNC	0	26.3	0	26.3	0	0.024193548
A058	0.066817667	0	0.927519819	0.002265006	0.002265006	0.001132503	0	0	F	40	Hepatocellular carcinoma	HCC	\	A058_HCC	0	0	1	High	0	1	0	0	I	B	1	NBNC	1	4	0	26.2	0.001132503	0.013590034
A059	0.060606061	0.821969697	0.079545455	0	0	0.037878788	0	0	M	62	Hepatocellular carcinoma	HCC	\	A059_HCC	0	0	1	Moderate	1	4	1	0	IVA	C	1	HCV	1	12.3	0	26.2	0.026515152	0
A061	0.242990654	0	0.728971963	0.018691589	0	0.009345794	0	0	M	59	Hepatocellular carcinoma	HCC	\	A061_HCC	0	0	1	Moderate	0	1	0	0	I	B	0	HBV	1	12.9	1	25.2	0.336448598	0
A062	0.178683386	0	0.818181818	0	0	0.003134796	0	0	M	64	Intrahepatic cholangiocarcinoma	ICC	\	A062_ICC	0	0	1	Low	1	4	1	0	IVA	C	0	NBNC	1	4.1	1	6.1	0.006269592	0.009404389
A063	0.554545455	0.027272727	0.363636364	0.036363636	0.018181818	0	0	0	M	51	Hepatocellular carcinoma	HCC	\	A063_HCC	0	0	1	Moderate-High	0	1	0	0	I	B	0	HBV	1	5.7	1	6.7	0.018181818	0.063636364
A064	0.564935065	0.201298701	0.103896104	0.11038961	0.006493506	0.006493506	0	0.006493506	F	52	Hepatocellular carcinoma	HCC	\	A064_HCC	0	0	1	Moderate	0	1	0	0	I	A	1	HBV	0	26.1	0	26.1	0	0.051948052
A065	0.043139055	0.003671409	0.905002295	0.001376778	0.006424966	0.040385498	0	0	M	58	Hepatocellular carcinoma	HCC	\	A065_HCC	0	0	1	Moderate-High	1	4	1	0	IVA	C	0	HBV	1	7.3	1	17.4	0.000458926	0.011473153
A066	0.634361233	0	0.308370044	0	0.008810573	0	0.044052863	0.004405286	M	59	Intrahepatic cholangiocarcinoma	ICC	\	A066_ICC	0	0	1	Moderate	0	1	0	0	I	B	0	NBNC	0	26	0	26	0	0.022026432
A067	0.272189349	0	0.715976331	0	0	0.01183432	0	0	M	65	Combined hepatocellular and cholangiocarcinoma	CHC	\	A067_CHC	0	0	1	Low-Moderate	1	4	1	1	IVA	C	0	NBNC	1	2.7	1	2.7	0.053254438	0.00591716
A068	0.744626594	0	0.233879781	0	0.015664845	0.00582878	0	0	M	71	Hepatocellular carcinoma	HCC	\	A068_HCC	0	0	1	High	0	1	0	0	I	B	0	NBNC	0	25.8	0	25.8	0.015300546	0.001457195
A069	0.717948718	0.046153846	0.041025641	0	0.123076923	0.015384615	0	0	M	53	Hepatocellular carcinoma	HCC	\	A069_HCC	0	0	1	Moderate-High	0	1	0	0	I	B	0	HBV	1	22.2	0	25.8	0	0.01025641
A070	0.230769231	0	0.461538462	0.056410256	0	0.153846154	0	0	M	51	Hepatocellular carcinoma	HCC	\	A070_HCC	0	0	1	High	0	1	0	0	I	A	1	HBV	1	13.6	0	25.7	0	0
A071	0.539196941	0.128107075	0.039196941	0.153846154	0.067877629	0.013384321	0	0	M	55	Hepatocellular carcinoma	HCC	\	A071_HCC	0	0	1	Low-Moderate	0	2	0	0	II	B	0	HBV	0	25.4	0	25.4	0.000956023	0.041108987
A072	1	0	0	0.212237094	0	0	0	0	F	36	Hepatocellular carcinoma	HCC	\	A072_HCC	0	0	1	Low	0	1	0	0	I	B	0	HBV	0	25.4	0	25.4	0	0
A073	0.642570281	0	0.329317269	0.012048193	0.008032129	0.004016064	0	0.004016064	M	53	Combined hepatocellular and cholangiocarcinoma	CHC	\	A073_CHC	0	0	1	Low	0	1	0	1	I	A	1	NBNC	0	25.2	0	25.2	0.012048193	0.02811245
A074	0.930864198	0.016049383	0.020987654	0.022222222	0.008641975	0.001234568	0	0	M	56	Hepatocellular carcinoma	HCC	\	A074_HCC, A074_HCC_IM1	0	0	2	Low-Moderate	0	1	0	0	I	B	0	HBV	0	25.2	0	25.2	0.003703704	0.002469136
A075	0.681818182	0	0.272727273	0.045454545	0	0	0	0	M	67	Intrahepatic cholangiocarcinoma	ICC	\	A075_ICC	0	0	1	Low-Moderate	0	1	0	0	I	A	0	NBNC	1	21.7	0	25	0	0
A076	1	0	0	0	0	0	0	0	M	59	Hepatocellular carcinoma	HCC	\	A076_HCC	0	0	1	Low-Moderate	0	2	0	0	II	B	0	HBV	0	25.2	0	25.2	0	0
A077	0.142857143	0.000887311	0.823425022	0	0.014196983	0.004436557	0.014196983	0	M	62	Combined hepatocellular and cholangiocarcinoma	CHC	\	A077_CHC	0	0	1	Low-Moderate	1	4	1	1	IVA	C	0	NBNC	1	4.9	1	13.7	0.001774623	0.01242236
A078	0.487179487	0	0.512820513	0	0	0	0	0	F	42	Intrahepatic cholangiocarcinoma	ICC	\	A078_ICC	0	0	1	Low-Moderate	1	4	1	0	IVA	C	0	NBNC	1	4.9	1	18.1	0	0
A079	0.875	0	0.125	0	0	0	0	0	F	63	Hepatocellular carcinoma	HCC	\	A079_HCC	0	0	1	Low-Moderate	0	1	0	0	I	A	1	HBV	0	25.2	0	25.2	0	0.125
A080	0.936708861	0	0.050632911	0	0	0.012658228	0	0	M	51	Hepatocellular carcinoma	HCC	\	A080_HCC	0	0	1	Low	0	1	0	0	I	A	0	HBV	0	25.1	0	25.1	0	0.025316456
A081	0.407407407	0	0.454545455	0.003367003	0	0	0.107744108	0.026936027	M	67	Intrahepatic cholangiocarcinoma	ICC	\	A081_ICC	0	0	1	Low	0	1	0	0	I	A	0	NBNC	1	7.7	1	17.5	0	0.067340067
A082	0.003496503	0.923076923	0.013986014	0.020979021	0.027972028	0.01048951	0	0	F	55	Hepatocellular carcinoma	HCC	\	A082_HCC	0	0	1	Moderate	0	1	0	0	I	A	1	NBNC	1	7.6	1	20.7	0	0.031468531
A083	0.84	0.16	0	0	0	0	0	0	F	53	Hepatocellular carcinoma	HCC	\	A083_HCC	0	0	1	Moderate	0	1	0	0	I	A	1	HBV	0	24.7	0	24.7	0	0.08
A084	0.796116505	0	0.13592233	0	0	0.067961165	0	0	M	64	Combined hepatocellular and cholangiocarcinoma	CHC	\	A084_CHC	0	0	1	Low	0	1	0	1	I	A	0	NBNC	1	12.7	0	24.8	0	0
A085	0.473684211	0.157894737	0.210526316	0.052631579	0.052631579	0.052631579	0	0	M	48	Hepatocellular carcinoma	HCC	\	A085_HCC	0	0	1	Low	0	1	0	0	I	A	1	HBV	1	4.4	1	24.6	0	0.052631579
A086	0.365384615	0.057692308	0.442307692	0	0	0.134615385	0	0	M	60	Hepatocellular carcinoma	HCC	\	A086_HCC	0	0	1	Moderate-High	0	1	0	0	I	A	0	NBNC	0	24.6	0	24.6	0.076923077	0
A087	0.848979592	0.06122449	0.024489796	0.028571429	0.012244898	0.024489796	0	0	M	46	Hepatocellular carcinoma	HCC	\	A087_HCC	0	0	1	Low-Moderate	0	2	0	0	II	A	1	NBNC	0	24.6	0	24.6	0	0.069387755
A088	0.266666667	0.666666667	0.066666667	0	0	0	0	0	M	55	Hepatocellular carcinoma	HCC	\	A088_HCC	0	0	1	Low-Moderate	0	1	0	0	I	C	1	HCV	1	8.2	1	19.5	0	0.333333333
A089	0.25	0.625	0	0.020833333	0.104166667	0	0	0	M	72	Hepatocellular carcinoma	HCC	\	A089_HCC	0	0	1	High	0	1	0	0	I	A	0	HCV	0	24.4	0	24.4	0	0.25
A090	0.512953368	0.020725389	0.417962003	0.017271157	0.022452504	0.006908463	0	0.001727116	M	60	Hepatocellular carcinoma	HCC	\	A090_HCC	0	0	1	Low	1	4	1	0	IVA	C	1	HBV	1	6.9	1	21.4	0.003454231	0.010362694
A091	0.51010101	0.025252525	0.232323232	0.196969697	0.03030303	0	0	0.005050505	M	64	Hepatocellular carcinoma	HCC	\	A091_HCC	0	0	1	Moderate	0	1	0	0	I	A	0	HBV	0	24.3	0	24.3	0	0.02020202
A092	0.290909091	0	0.709090909	0	0	0	0	0	M	63	Secondary liver cancer	SLC	Colorectal cancer	A092_CRC_M	0	0	1	Low-Moderate	0	1	1	1	IVB	NA	0	NBNC	0	24.3	0	24.3	0.018181818	0
A093	0.455223881	0	0.52238806	0	0.007462687	0.014925373	0	0	F	73	Intrahepatic cholangiocarcinoma	ICC	\	A093_ICC	0	0	1	Low	0	1	0	0	I	A	0	NBNC	0	24.1	0	24.1	0	0.02238806
A094	0.888135593	0.074576271	0.006779661	0.020338983	0.003389831	0.006779661	0	0	M	43	Hepatocellular carcinoma	HCC	\	A094_HCC	0	0	1	Moderate	1	4	1	0	IVA	C	1	HBV	0	24.1	0	24.1	0	0.071186441
A095	0.633962264	0.030188679	0.290566038	0	0	0.045283019	0	0	M	70	Hepatocellular carcinoma	HCC	\	A095_HCC	0	0	1	High	0	1	0	0	I	A	1	HBV	0	24.1	0	24.1	0.018867925	0
A096	0.885635865	0.020128088	0.058554437	0.007319305	0.007319305	0.021043001	0	0	M	46	Hepatocellular carcinoma	HCC	\	A096_HCC	0	0	1	Moderate	0	1	0	0	I	A	1	NBNC	0	24.1	0	24.1	0	0.072278134
A097	0.09771987	0.058631922	0.798045603	0.009771987	0.022801303	0.013029316	0	0	F	51	Hepatocellular carcinoma	HCC	\	A097_HCC	0	0	1	Moderate	0	1	0	0	I	A	1	HBV	1	3.6	0	24	0.006514658	0.006514658
A098	0.458100559	0.016759777	0.078212291	0.351955307	0.089385475	0.005586592	0	0	F	68	Hepatocellular carcinoma	HCC	\	A098_HCC	0	0	1	Moderate	0	1	0	0	I	A	0	HBV	0	23.9	0	23.9	0	0
A099	0.726256983	0	0.262569832	0	0	0.011173184	0	0	M	48	Hepatocellular carcinoma	HCC	\	A099_HCC	0	0	1	Moderate	0	1	0	0	I	B	0	HBV	0	23.9	0	23.9	0.268156425	0
A100	0.889952153	0.001196172	0.080143541	0.008373206	0.015550239	0.002392344	0.002392344	0	M	64	Hepatocellular carcinoma	HCC	\	A100_HCC	0	0	1	Moderate	0	2	0	0	II	A	1	HBV	0	23.8	0	23.8	0	0.016746411
A101	0.371087928	0.001490313	0.606557377	0.002980626	0.013412817	0.001490313	0.002980626	0	M	62	Hepatocellular carcinoma	HCC	\	A101_HCC	0	0	1	Moderate	0	1	0	0	I	A	1	NBNC	0	23.8	0	23.8	0.163934426	0.031296572
A102	0.882352941	0	0.058823529	0.058823529	0	0	0	0	M	63	Hepatocellular carcinoma	HCC	\	A102_HCC	0	0	1	High	0	1	0	0	I	B	0	NBNC	0	23.7	0	23.7	0	0
A103	0.736694678	0.00280112	0.039215686	0.179271709	0.025210084	0.016806723	0	0	M	67	Hepatocellular carcinoma	HCC	\	A103_HCC	0	0	1	High	0	1	0	0	I	B	0	HBV	1	7.1	1	20.8	0	0.072829132
A104	0.666666667	0	0.324159021	0.003058104	0.006116208	0	0	0	M	56	Intrahepatic cholangiocarcinoma	ICC	\	A104_ICC	0	0	1	Low	0	1	0	0	I	A	0	HBV	1	3	1	16.5	0	0.036697248
A105	0.625	0	0.375	0	0	0	0	0	M	43	Hepatocellular carcinoma	HCC	\	A105_HCC	0	0	1	High	0	1	0	0	I	A	0	HBV	1	11.6	0	23.6	0	0
A106	0.087912088	0.846153846	0.010989011	0	0.054945055	0	0	0	M	60	Hepatocellular carcinoma	HCC	\	A106_HCC	0	0	1	Low-Moderate	1	4	1	0	IVA	C	1	NBNC	1	8.3	0	23.6	0	0.098901099
A107	0.925387597	0.039728682	0	0.021317829	0.007751938	0.005813953	0	0	M	58	Hepatocellular carcinoma	HCC	\	A107_HCC	0	0	1	High	0	1	0	0	I	A	1	HBV	0	23.5	0	23.5	0	0.106589147
A108	0.758513932	0.037151703	0.040247678	0.113003096	0.029411765	0.021671827	0	0	M	43	Hepatocellular carcinoma	HCC	\	A108_HCC	0	0	1	Moderate	1	4	1	0	IVA	C	1	HBV	1	16.6	1	17.9	0	0.060371517
A109	0.448275862	0.051724138	0.155172414	0.318965517	0	0.025862069	0	0	M	58	Hepatocellular carcinoma	HCC	\	A109_HCC	0	0	1	Moderate	0	1	0	0	I	A	1	HBV	1	13.3	0	23.5	0	0.034482759
A110	0.583333333	0.270833333	0.083333333	0.0625	0	0	0	0	M	65	Hepatocellular carcinoma	HCC	\	A110_HCC	0	0	1	Moderate	1	4	1	0	IVA	C	1	NBNC	1	20.6	1	21.6	0.020833333	0
A111	0.447368421	0	0.537151703	0	0.003095975	0.012383901	0	0	F	61	Intrahepatic cholangiocarcinoma	ICC	\	A111_ICC	0	0	1	Low	1	4	1	0	IVA	C	0	NBNC	1	1.1	1	1.4	0.00619195	0.009287926
A112	0.421052632	0	0.56937799	0	0	0.009569378	0	0	F	64	Intrahepatic cholangiocarcinoma	ICC	\	A112_ICC	0	0	1	Low	0	1	0	0	I	A	0	NBNC	1	15.5	0	23.6	0.057416268	0.004784689
A113	0.015754561	0.883084577	0.004975124	0.07628524	0.009950249	0.009950249	0	0	M	43	Hepatocellular carcinoma	HCC	\	A113_HCC	0	0	1	Low-Moderate	1	4	1	0	IVA	C	1	HBV	0	23.1	0	23.1	0.000829187	0.004975124
A114	0.136690647	0.681055156	0.117505995	0.009592326	0.011990408	0.043165468	0	0	M	71	Hepatocellular carcinoma	HCC	\	A114_HCC, A114_HCC_B, A114_HCC_N	1	1	1	Moderate	0	1	0	0	I	A	1	NBNC	0	13.6	0	13.6	0	0.038369305
A115	0.451509313	0	0.492614001	0	0.023763648	0.028901734	0	0.003211304	M	50	Intrahepatic cholangiocarcinoma	ICC	\	A115_ICC, A115_ICC_B, A115_ICC_N	1	1	1	Low-Moderate	0	1	0	0	I	B	0	NBNC	1	12.3	1	12.3	0.001926782	0.001284522
A116	0.871287129	0	0.03960396	0.089108911	0	0	0	0	M	77	Hepatocellular carcinoma	HCC	\	A116_HCC, A116_HCC_B, A116_HCC_N	1	1	1	High	0	1	0	0	I	A	1	HBV	0	13.6	0	13.6	0	0.04950495
A117	0.0125	0	0.8375	0.0125	0.075	0.0625	0	0	M	41	Hepatocellular carcinoma	HCC	\	A117_HCC, A117_HCC_N	0	1	1	Low	1	3	1	1	IV	C	1	HBV	0	13.6	0	13.6	0.1	0
A118	0.755700326	0.006514658	0.208469055	0.009771987	0	0.019543974	0	0	M	68	Intrahepatic cholangiocarcinoma	ICC	\	A118_ICC, A118_ICC_B, A118_ICC_N	1	1	1	Low-Moderate	0	1	0	0	I	B	1	HBV	0	13.6	0	13.6	0.105263158	0.019543974
A119	0.424242424	0.090909091	0.424242424	0.03030303	0.03030303	0.029850746	0	0	M	62	Hepatocellular carcinoma	HCC	\	A119_HCC, A119_HCC_B, A119_HCC_N, A119_HCC_IM1, A119_HCC_IM2	1	1	3	Low	1	3	1	1	IV	C	1	HBV	0	13.5	0	13.5	0.031578947	0
A120	0.744186047	0	0.255813953	0	0	0	0	0	M	56	Hepatocellular carcinoma	HCC	\	A120_HCC, A120_HCC_B, A120_HCC_N	1	1	1	Moderate-High	0	1	0	0	I	B	1	HBV	0	13.4	0	13.4	0	0
A121	0.338235294	0.485294118	0.073529412	0.058823529	0.029411765	0.014705882	0	0	F	46	Hepatocellular carcinoma	HCC	\	A121_HCC, A121_HCC_B, A121_HCC_N	1	1	1	High	0	1	0	0	I	A	0	NBNC	0	13.4	0	13.4	0	0
A122	0.718844985	0.010638298	0.139817629	0.107902736	0.013677812	0.009118541	0	0	F	65	Hepatocellular carcinoma	HCC	\	A122_HCC, A122_HCC_B, A122_HCC_N	1	1	1	Low	0	1	0	0	I	A	1	HBV	0	13.4	0	13.4	0.004559271	0.009118541
A123	0.427561837	0.169611307	0.148409894	0.190812721	0.038869258	0.024734982	0	0	M	58	Hepatocellular carcinoma	HCC	\	A123_HCC, A123_HCC_B, A123_HCC_N	1	1	1	High	0	1	0	0	I	A	0	NBNC	1	13.3	0	13.3	0.028268551	0.035335689
A124	0.710526316	0.210526316	0	0.026315789	0	0.052631579	0	0	M	52	Hepatocellular carcinoma	HCC	\	A124_HCC, A124_HCC_B, A124_HCC_N	1	1	1	Moderate-High	0	1	0	0	I	A	1	HBV	0	13.3	0	13.3	0	0.289473684
