# Supplementary material for: DAB2+ macrophages support FAP+ fibroblasts in shaping tumor barrier and inducing poor clinical outcomes in liver cancer
Source: Theranostics. 2024 Aug 12;14(12):4822–43. doi: 10.7150/thno.99046 (PMC11373629; doi:10.7150/thno.99046)
Supplement: Supplementary file 2 — Supplementary tables. [file thnov14p4822s2.zip › Supplementary_Tables/Table_S4.csv]

Table S2: Differential genes in macrophage subtypes
	p_val	avg_log2FC	pct.1	pct.2	p_val_adj	cluster	gene
THBS1	0	2.073114325	0.361	0.104	0	Mono-like	THBS1
AREG	0	2.003594339	0.524	0.171	0	Mono-like	AREG
TIMP1	0	1.749585866	0.929	0.757	0	Mono-like	TIMP1
EREG	0	1.715395734	0.515	0.135	0	Mono-like	EREG
FCN1	0	1.475045589	0.757	0.222	0	Mono-like	FCN1
G0S2	0	1.400268695	0.687	0.372	0	Mono-like	G0S2
CD55	0	1.253631978	0.724	0.422	0	Mono-like	CD55
LGALS2	0	1.221245857	0.579	0.196	0	Mono-like	LGALS2
APOBEC3A	0	1.171441912	0.339	0.08	0	Mono-like	APOBEC3A
PPIF	0	1.144124632	0.713	0.482	0	Mono-like	PPIF
CLEC10A	0	1.139580405	0.445	0.194	0	Mono-like	CLEC10A
CD52	0	1.132647562	0.708	0.409	0	Mono-like	CD52
BCL2A1	0	1.101732249	0.791	0.544	0	Mono-like	BCL2A1
IL1B	0	1.100139414	0.757	0.482	0	Mono-like	IL1B
NLRP3	0	1.089319181	0.574	0.31	0	Mono-like	NLRP3
ATP2B1	0	1.085710612	0.788	0.596	0	Mono-like	ATP2B1
SERPINB9	0	1.058027728	0.719	0.441	0	Mono-like	SERPINB9
PLAUR	0	1.033085331	0.909	0.7	0	Mono-like	PLAUR
BTG1	0	1.027005549	0.963	0.847	0	Mono-like	BTG1
SAMSN1	0	1.015729864	0.756	0.614	0	Mono-like	SAMSN1
CXCR4	0	1.013838338	0.815	0.652	0	Mono-like	CXCR4
CD300E	0	0.989588448	0.486	0.151	0	Mono-like	CD300E
NAMPT	0	0.978021937	0.95	0.843	0	Mono-like	NAMPT
CD48	0	0.972429059	0.861	0.569	0	Mono-like	CD48
C5AR1	0	0.946699671	0.823	0.707	0	Mono-like	C5AR1
ARL4A	0	0.945109689	0.701	0.44	0	Mono-like	ARL4A
LST1	0	0.937762808	0.956	0.813	0	Mono-like	LST1
IFI30	0	0.905660747	0.722	0.466	0	Mono-like	IFI30
COTL1	0	0.854722393	0.95	0.82	0	Mono-like	COTL1
SYAP1	0	0.853779243	0.657	0.44	0	Mono-like	SYAP1
IFITM2	0	0.850724533	0.792	0.629	0	Mono-like	IFITM2
WARS	0	0.845793593	0.57	0.332	0	Mono-like	WARS
EZR	0	0.84418299	0.68	0.505	0	Mono-like	EZR
RILPL2	0	0.840766267	0.765	0.55	0	Mono-like	RILPL2
METRNL	0	0.831134466	0.809	0.617	0	Mono-like	METRNL
PDE4B	0	0.829420727	0.645	0.374	0	Mono-like	PDE4B
TREM1	0	0.825747132	0.543	0.239	0	Mono-like	TREM1
TNFRSF1B	0	0.814209032	0.856	0.694	0	Mono-like	TNFRSF1B
GK	0	0.800178188	0.578	0.351	0	Mono-like	GK
AQP9	0	0.799829191	0.368	0.178	0	Mono-like	AQP9
SRGN	0	0.791082698	0.992	0.966	0	Mono-like	SRGN
RPL18A	0	0.777929727	0.994	0.974	0	Mono-like	RPL18A
RPS9	0	0.755448057	0.995	0.976	0	Mono-like	RPS9
EHD1	0	0.750332812	0.449	0.246	0	Mono-like	EHD1
ITGAX	0	0.742088439	0.753	0.55	0	Mono-like	ITGAX
BIRC3	0	0.737258644	0.56	0.35	0	Mono-like	BIRC3
THBD	0	0.73429078	0.417	0.261	0	Mono-like	THBD
RPS16	0	0.73131508	0.994	0.972	0	Mono-like	RPS16
PHACTR1	0	0.729406247	0.769	0.52	0	Mono-like	PHACTR1
CYTIP	0	0.728813043	0.56	0.341	0	Mono-like	CYTIP
GRASP	0	0.727231561	0.498	0.264	0	Mono-like	GRASP
HES4	0	0.722757066	0.428	0.26	0	Mono-like	HES4
JUND	0	0.721961054	0.972	0.906	0	Mono-like	JUND
RPL10A	0	0.705493063	0.972	0.924	0	Mono-like	RPL10A
DDX21	0	0.701973775	0.77	0.563	0	Mono-like	DDX21
RPS27	0	0.699137122	0.996	0.982	0	Mono-like	RPS27
RPL4	0	0.698959042	0.944	0.862	0	Mono-like	RPL4
LYZ	0	0.697061772	0.978	0.907	0	Mono-like	LYZ
GABARAPL1	0	0.695683703	0.56	0.334	0	Mono-like	GABARAPL1
CD1C	0	0.694196688	0.199	0.031	0	Mono-like	CD1C
RPL26	0	0.692125973	0.992	0.966	0	Mono-like	RPL26
FPR1	0	0.690315102	0.634	0.407	0	Mono-like	FPR1
TWISTNB	0	0.689460828	0.481	0.345	0	Mono-like	TWISTNB
ATP1B3	0	0.683781068	0.827	0.698	0	Mono-like	ATP1B3
CHD1	0	0.683697875	0.679	0.479	0	Mono-like	CHD1
MXD1	0	0.68352905	0.646	0.46	0	Mono-like	MXD1
RPS19	0	0.68255675	0.989	0.983	0	Mono-like	RPS19
PTPRE	0	0.682331774	0.786	0.594	0	Mono-like	PTPRE
HBEGF	0	0.680559772	0.581	0.399	0	Mono-like	HBEGF
LILRB2	0	0.677848816	0.657	0.482	0	Mono-like	LILRB2
CORO1A	0	0.677095104	0.799	0.531	0	Mono-like	CORO1A
SLC43A2	0	0.670873849	0.616	0.44	0	Mono-like	SLC43A2
CD44	0	0.669267929	0.888	0.752	0	Mono-like	CD44
CDC42EP2	0	0.667471761	0.34	0.088	0	Mono-like	CDC42EP2
RPS2	0	0.661991206	0.995	0.981	0	Mono-like	RPS2
JAML	0	0.661039678	0.653	0.371	0	Mono-like	JAML
CTNNB1	0	0.660685848	0.733	0.591	0	Mono-like	CTNNB1
GPCPD1	0	0.65749266	0.608	0.448	0	Mono-like	GPCPD1
KDM6B	0	0.655524223	0.811	0.566	0	Mono-like	KDM6B
ACSL1	0	0.653893699	0.609	0.504	0	Mono-like	ACSL1
NAP1L1	0	0.653042633	0.88	0.786	0	Mono-like	NAP1L1
BID	0	0.651083731	0.688	0.509	0	Mono-like	BID
PABPC1	0	0.649619993	0.982	0.928	0	Mono-like	PABPC1
SERPINA1	0	0.64919043	0.916	0.77	0	Mono-like	SERPINA1
H3F3A	0	0.64697268	0.994	0.968	0	Mono-like	H3F3A
SLC25A37	0	0.645100856	0.528	0.306	0	Mono-like	SLC25A37
SLC25A6	0	0.643993434	0.923	0.822	0	Mono-like	SLC25A6
RPL29	0	0.643490003	0.992	0.971	0	Mono-like	RPL29
NACA	0	0.641748094	0.989	0.964	0	Mono-like	NACA
MAP3K8	0	0.635317744	0.652	0.512	0	Mono-like	MAP3K8
CEBPB	0	0.635144635	0.913	0.843	0	Mono-like	CEBPB
EIF1	0	0.628868523	0.997	0.982	0	Mono-like	EIF1
RPS3A	0	0.627803963	0.994	0.976	0	Mono-like	RPS3A
FOSL2	0	0.62756667	0.766	0.531	0	Mono-like	FOSL2
RPL34	0	0.622817578	0.995	0.977	0	Mono-like	RPL34
RPS8	0	0.62260787	0.995	0.975	0	Mono-like	RPS8
CCRL2	0	0.622117421	0.562	0.372	0	Mono-like	CCRL2
MYADM	0	0.622038359	0.605	0.423	0	Mono-like	MYADM
CD37	0	0.617786403	0.849	0.644	0	Mono-like	CD37
RPL10	0	0.617448293	0.998	0.992	0	Mono-like	RPL10
RPL30	0	0.617122191	0.996	0.979	0	Mono-like	RPL30
BASP1	0	0.61626622	0.642	0.557	0	Mono-like	BASP1
JMJD1C	0	0.614977684	0.732	0.584	0	Mono-like	JMJD1C
REL	0	0.614101437	0.885	0.758	0	Mono-like	REL
RPL11	0	0.611377563	0.996	0.982	0	Mono-like	RPL11
IRAK3	0	0.611106932	0.542	0.341	0	Mono-like	IRAK3
EMP3	0	0.609986513	0.899	0.767	0	Mono-like	EMP3
RPL6	0	0.60768144	0.987	0.956	0	Mono-like	RPL6
RPS24	0	0.607334085	0.996	0.986	0	Mono-like	RPS24
MARCKSL1	0	0.604644999	0.413	0.223	0	Mono-like	MARCKSL1
STX11	0	0.602500099	0.668	0.471	0	Mono-like	STX11
INSIG1	0	0.601299513	0.584	0.426	0	Mono-like	INSIG1
FCER1A	0	0.601117932	0.117	0.011	0	Mono-like	FCER1A
ATP13A3	0	0.600794841	0.62	0.464	0	Mono-like	ATP13A3
FGR	0	0.599987468	0.587	0.334	0	Mono-like	FGR
ISG20	0	0.599345742	0.432	0.187	0	Mono-like	ISG20
MCL1	0	0.598278104	0.945	0.854	0	Mono-like	MCL1
RPS4X	0	0.595063822	0.987	0.965	0	Mono-like	RPS4X
SERP1	0	0.594774729	0.942	0.828	0	Mono-like	SERP1
PTX3	0	0.592935529	0.158	0.042	0	Mono-like	PTX3
RPL13	0	0.592735595	0.998	0.993	0	Mono-like	RPL13
RIPK2	0	0.592676099	0.609	0.394	0	Mono-like	RIPK2
RPL32	0	0.59111728	0.996	0.984	0	Mono-like	RPL32
GPAT3	0	0.590931903	0.299	0.125	0	Mono-like	GPAT3
LILRA5	0	0.5891399	0.405	0.212	0	Mono-like	LILRA5
CSTA	0	0.589112024	0.745	0.416	0	Mono-like	CSTA
RPL18	0	0.586192905	0.992	0.97	0	Mono-like	RPL18
EEF1A1	0	0.584888962	0.998	0.996	0	Mono-like	EEF1A1
RPL35A	0	0.583919928	0.991	0.957	0	Mono-like	RPL35A
RPL5	0	0.583603185	0.977	0.938	0	Mono-like	RPL5
OLR1	0	0.581973962	0.498	0.296	0	Mono-like	OLR1
FLNA	0	0.581347556	0.693	0.489	0	Mono-like	FLNA
RPS13	0	0.581251077	0.993	0.97	0	Mono-like	RPS13
RPS14	0	0.580282087	0.995	0.981	0	Mono-like	RPS14
RPS18	0	0.579739463	0.994	0.986	0	Mono-like	RPS18
RPS6	0	0.579170712	0.988	0.971	0	Mono-like	RPS6
OSM	0	0.578904346	0.365	0.204	0	Mono-like	OSM
RPS23	0	0.576753206	0.996	0.98	0	Mono-like	RPS23
RPL21	0	0.575640467	0.993	0.969	0	Mono-like	RPL21
RPL8	0	0.572622566	0.993	0.976	0	Mono-like	RPL8
RPS15A	0	0.571973162	0.992	0.968	0	Mono-like	RPS15A
EEF1B2	0	0.571459651	0.955	0.894	0	Mono-like	EEF1B2
RPL23A	0	0.57090092	0.983	0.956	0	Mono-like	RPL23A
RPL37	0	0.569472813	0.994	0.977	0	Mono-like	RPL37
SRSF5	0	0.567646692	0.85	0.742	0	Mono-like	SRSF5
RPS3	0	0.566709903	0.988	0.965	0	Mono-like	RPS3
SERPINB1	0	0.5624033	0.823	0.696	0	Mono-like	SERPINB1
SLC2A3	0	0.557666776	0.635	0.463	0	Mono-like	SLC2A3
RPL28	0	0.557344237	0.998	0.991	0	Mono-like	RPL28
LRRFIP1	0	0.556828359	0.882	0.799	0	Mono-like	LRRFIP1
STXBP2	0	0.556453311	0.636	0.491	0	Mono-like	STXBP2
RPS7	0	0.555203637	0.99	0.964	0	Mono-like	RPS7
RPL7	0	0.549849809	0.985	0.947	0	Mono-like	RPL7
CREM	0	0.549027621	0.714	0.572	0	Mono-like	CREM
RPL3	0	0.537734841	0.982	0.963	0	Mono-like	RPL3
RPS11	0	0.536386313	0.991	0.97	0	Mono-like	RPS11
RASSF5	0	0.534870906	0.515	0.318	0	Mono-like	RASSF5
ETS2	0	0.534689694	0.646	0.523	0	Mono-like	ETS2
PNPLA8	0	0.533784397	0.565	0.407	0	Mono-like	PNPLA8
DNAAF1	0	0.530522924	0.158	0.048	0	Mono-like	DNAAF1
RPS29	0	0.530320492	0.985	0.96	0	Mono-like	RPS29
TES	0	0.529390957	0.44	0.231	0	Mono-like	TES
UPP1	0	0.528482946	0.66	0.506	0	Mono-like	UPP1
SMAP2	0	0.518593552	0.707	0.607	0	Mono-like	SMAP2
SLC11A1	0	0.518519745	0.562	0.369	0	Mono-like	SLC11A1
LITAF	0	0.518286226	0.901	0.816	0	Mono-like	LITAF
RPS5	0	0.518139005	0.968	0.93	0	Mono-like	RPS5
KYNU	0	0.515378321	0.573	0.428	0	Mono-like	KYNU
RACK1	0	0.514282103	0.979	0.944	0	Mono-like	RACK1
ZEB2	0	0.5136954	0.866	0.804	0	Mono-like	ZEB2
PTPRC	0	0.513034763	0.939	0.84	0	Mono-like	PTPRC
CDKN1A	0	0.510237586	0.698	0.505	0	Mono-like	CDKN1A
RPL41	0	0.509311677	0.997	0.989	0	Mono-like	RPL41
RPS12	0	0.508840143	0.996	0.983	0	Mono-like	RPS12
RUNX3	0	0.508508837	0.372	0.213	0	Mono-like	RUNX3
RPL14	0	0.507755941	0.987	0.96	0	Mono-like	RPL14
RPL7A	0	0.507595122	0.987	0.967	0	Mono-like	RPL7A
CLEC4E	0	0.50676367	0.401	0.248	0	Mono-like	CLEC4E
CRIP1	0	0.506499823	0.299	0.131	0	Mono-like	CRIP1
SNAI1	0	0.504027318	0.307	0.125	0	Mono-like	SNAI1
VEGFA	0	0.502774912	0.554	0.406	0	Mono-like	VEGFA
SAT1	0	0.501653853	0.997	0.986	0	Mono-like	SAT1
MYO1G	0	0.501389384	0.411	0.216	0	Mono-like	MYO1G
FTH1	0	0.496427299	1	0.999	0	Mono-like	FTH1
RPL24	0	0.495876673	0.988	0.955	0	Mono-like	RPL24
JARID2	0	0.495271277	0.457	0.317	0	Mono-like	JARID2
SPAG9	0	0.495267961	0.631	0.527	0	Mono-like	SPAG9
MALT1	0	0.494792847	0.474	0.307	0	Mono-like	MALT1
IL1R2	0	0.494697307	0.231	0.115	0	Mono-like	IL1R2
RPL15	0	0.492478782	0.99	0.975	0	Mono-like	RPL15
SKIL	0	0.491099912	0.588	0.434	0	Mono-like	SKIL
STK17B	0	0.491057328	0.619	0.418	0	Mono-like	STK17B
S100A4	0	0.488629103	0.937	0.771	0	Mono-like	S100A4
RPL9	0	0.487296707	0.992	0.975	0	Mono-like	RPL9
RPL39	0	0.486389703	0.995	0.983	0	Mono-like	RPL39
NEDD9	0	0.485045016	0.347	0.145	0	Mono-like	NEDD9
CD1E	0	0.484712314	0.132	0.015	0	Mono-like	CD1E
JOSD1	0	0.481950056	0.522	0.337	0	Mono-like	JOSD1
LDLR	0	0.481831248	0.287	0.133	0	Mono-like	LDLR
FAU	0	0.479136326	0.993	0.973	0	Mono-like	FAU
RPL19	0	0.477728729	0.994	0.983	0	Mono-like	RPL19
RPS27A	0	0.476851362	0.994	0.976	0	Mono-like	RPS27A
YBX3	0	0.474864878	0.779	0.679	0	Mono-like	YBX3
PLSCR1	0	0.47391009	0.721	0.592	0	Mono-like	PLSCR1
RPL27	0	0.47238715	0.971	0.932	0	Mono-like	RPL27
GCH1	0	0.471709582	0.337	0.186	0	Mono-like	GCH1
PNP	0	0.470259689	0.436	0.306	0	Mono-like	PNP
PRELID1	0	0.470036051	0.811	0.665	0	Mono-like	PRELID1
ANPEP	0	0.46865867	0.371	0.217	0	Mono-like	ANPEP
ZBTB43	0	0.466615672	0.383	0.244	0	Mono-like	ZBTB43
CFP	0	0.465322677	0.533	0.243	0	Mono-like	CFP
FFAR2	0	0.4635018	0.161	0.047	0	Mono-like	FFAR2
PTP4A2	0	0.462812635	0.798	0.679	0	Mono-like	PTP4A2
CCNH	0	0.461993379	0.521	0.357	0	Mono-like	CCNH
DNAJA1	0	0.461856748	0.889	0.818	0	Mono-like	DNAJA1
LIMD2	0	0.460804345	0.592	0.368	0	Mono-like	LIMD2
RPL13A	0	0.454697695	0.988	0.975	0	Mono-like	RPL13A
BTF3	0	0.454223428	0.958	0.897	0	Mono-like	BTF3
H3F3B	0	0.452985699	0.993	0.971	0	Mono-like	H3F3B
TOP1	0	0.452896824	0.701	0.611	0	Mono-like	TOP1
EEF1D	0	0.451493934	0.959	0.894	0	Mono-like	EEF1D
VASP	0	0.450702787	0.737	0.598	0	Mono-like	VASP
RPS15	0	0.450492692	0.994	0.981	0	Mono-like	RPS15
RYBP	0	0.450006488	0.452	0.301	0	Mono-like	RYBP
SLC2A6	0	0.449819309	0.259	0.119	0	Mono-like	SLC2A6
C19orf38	0	0.448730567	0.404	0.185	0	Mono-like	C19orf38
RPS25	0	0.447341915	0.988	0.963	0	Mono-like	RPS25
LIMS1	0	0.445897036	0.803	0.729	0	Mono-like	LIMS1
RPLP2	0	0.445472905	0.994	0.978	0	Mono-like	RPLP2
MAT2A	0	0.445465986	0.643	0.548	0	Mono-like	MAT2A
UBA52	0	0.445351318	0.992	0.973	0	Mono-like	UBA52
TNFAIP6	0	0.444306232	0.176	0.076	0	Mono-like	TNFAIP6
RPSA	0	0.444179507	0.946	0.902	0	Mono-like	RPSA
RNF149	0	0.442721291	0.726	0.608	0	Mono-like	RNF149
FPR2	0	0.441766795	0.221	0.099	0	Mono-like	FPR2
FMNL1	0	0.43840428	0.643	0.469	0	Mono-like	FMNL1
ADGRE2	0	0.437063322	0.531	0.377	0	Mono-like	ADGRE2
EIF3E	0	0.436787888	0.861	0.765	0	Mono-like	EIF3E
RARA	0	0.434794584	0.396	0.212	0	Mono-like	RARA
EIF3F	0	0.433571738	0.795	0.667	0	Mono-like	EIF3F
BZW1	0	0.432707292	0.708	0.613	0	Mono-like	BZW1
SELENOK	0	0.432677656	0.763	0.635	0	Mono-like	SELENOK
FGD4	0	0.430495117	0.497	0.36	0	Mono-like	FGD4
PHLDA2	0	0.427880546	0.345	0.24	0	Mono-like	PHLDA2
DUSP5	0	0.427290561	0.313	0.18	0	Mono-like	DUSP5
SLC7A5	0	0.424021797	0.322	0.164	0	Mono-like	SLC7A5
YWHAZ	0	0.423546631	0.869	0.779	0	Mono-like	YWHAZ
RPL22	0	0.422455662	0.982	0.951	0	Mono-like	RPL22
MAP4K4	0	0.422342545	0.364	0.245	0	Mono-like	MAP4K4
NR4A1	0	0.422173137	0.73	0.557	0	Mono-like	NR4A1
EIF3L	0	0.420780151	0.761	0.624	0	Mono-like	EIF3L
RPL27A	0	0.420309644	0.979	0.963	0	Mono-like	RPL27A
RPS21	0	0.418878491	0.967	0.922	0	Mono-like	RPS21
PPA1	0	0.418486307	0.548	0.381	0	Mono-like	PPA1
FAM49A	0	0.417976191	0.559	0.428	0	Mono-like	FAM49A
NOP53	0	0.417724759	0.738	0.615	0	Mono-like	NOP53
ICAM3	0	0.417541318	0.327	0.13	0	Mono-like	ICAM3
CHMP1B	0	0.41723387	0.712	0.606	0	Mono-like	CHMP1B
WTAP	0	0.416682182	0.654	0.543	0	Mono-like	WTAP
TKT	0	0.414229576	0.853	0.727	0	Mono-like	TKT
SPN	0	0.412884291	0.308	0.169	0	Mono-like	SPN
PLK3	0	0.412869094	0.562	0.407	0	Mono-like	PLK3
AP1S2	0	0.412125042	0.82	0.705	0	Mono-like	AP1S2
RPL23	0	0.411769213	0.982	0.954	0	Mono-like	RPL23
BCL3	0	0.411613275	0.39	0.239	0	Mono-like	BCL3
C9orf72	0	0.411460525	0.5	0.344	0	Mono-like	C9orf72
PIM3	0	0.410737383	0.598	0.486	0	Mono-like	PIM3
NFE2L2	0	0.410007097	0.796	0.685	0	Mono-like	NFE2L2
IFITM3	0	0.409022138	0.858	0.79	0	Mono-like	IFITM3
CMTM6	0	0.408934744	0.833	0.735	0	Mono-like	CMTM6
B4GALT5	0	0.408088471	0.37	0.248	0	Mono-like	B4GALT5
SNN	0	0.404987403	0.442	0.313	0	Mono-like	SNN
RAP1B	0	0.401862601	0.801	0.73	0	Mono-like	RAP1B
EEF2	0	0.399875896	0.914	0.843	0	Mono-like	EEF2
RPL37A	0	0.397769352	0.984	0.966	0	Mono-like	RPL37A
RPS10	0	0.397373562	0.907	0.808	0	Mono-like	RPS10
LCP1	0	0.396900116	0.92	0.831	0	Mono-like	LCP1
ELF1	0	0.393933671	0.737	0.641	0	Mono-like	ELF1
ADGRE5	0	0.39344382	0.562	0.455	0	Mono-like	ADGRE5
SOCS3	0	0.393354629	0.711	0.528	0	Mono-like	SOCS3
B3GNT5	0	0.392601908	0.367	0.25	0	Mono-like	B3GNT5
NDEL1	0	0.3922432	0.349	0.191	0	Mono-like	NDEL1
LCP2	0	0.392174226	0.736	0.629	0	Mono-like	LCP2
IL1R1	0	0.391591358	0.213	0.079	0	Mono-like	IL1R1
RPLP0	0	0.390597432	0.954	0.921	0	Mono-like	RPLP0
NR4A3	0	0.387631845	0.605	0.397	0	Mono-like	NR4A3
BACH1	0	0.387307507	0.562	0.447	0	Mono-like	BACH1
RPL38	0	0.385404267	0.969	0.942	0	Mono-like	RPL38
ZNF703	0	0.383537982	0.241	0.146	0	Mono-like	ZNF703
LYN	0	0.38309021	0.757	0.679	0	Mono-like	LYN
RPL36A	0	0.381537433	0.737	0.597	0	Mono-like	RPL36A
EIF3H	0	0.380989071	0.809	0.699	0	Mono-like	EIF3H
ETF1	0	0.378816349	0.597	0.474	0	Mono-like	ETF1
HIC1	0	0.378453365	0.228	0.081	0	Mono-like	HIC1
VSIR	0	0.378096078	0.703	0.577	0	Mono-like	VSIR
TET2	0	0.376333952	0.518	0.375	0	Mono-like	TET2
OXSR1	0	0.375748073	0.37	0.241	0	Mono-like	OXSR1
UBE2R2	0	0.374266056	0.669	0.542	0	Mono-like	UBE2R2
EIF3K	0	0.374119174	0.91	0.816	0	Mono-like	EIF3K
MYD88	0	0.373988532	0.438	0.287	0	Mono-like	MYD88
SPATA13	0	0.373046293	0.238	0.112	0	Mono-like	SPATA13
GPBP1	0	0.37081318	0.673	0.554	0	Mono-like	GPBP1
NFAT5	0	0.367712905	0.396	0.288	0	Mono-like	NFAT5
AKIRIN2	0	0.367532431	0.53	0.425	0	Mono-like	AKIRIN2
RPL12	0	0.367279476	0.993	0.979	0	Mono-like	RPL12
VDR	0	0.365888124	0.224	0.072	0	Mono-like	VDR
CLEC7A	0	0.363019753	0.74	0.612	0	Mono-like	CLEC7A
RPL31	0	0.362819858	0.928	0.883	0	Mono-like	RPL31
POU2F2	0	0.362343229	0.512	0.357	0	Mono-like	POU2F2
RPLP1	0	0.361940751	0.998	0.994	0	Mono-like	RPLP1
C1orf162	0	0.358030774	0.846	0.73	0	Mono-like	C1orf162
ACOT9	0	0.356673129	0.46	0.332	0	Mono-like	ACOT9
COMMD6	0	0.354436504	0.848	0.746	0	Mono-like	COMMD6
AOAH	0	0.353443078	0.59	0.446	0	Mono-like	AOAH
CLEC12A	0	0.352114362	0.511	0.259	0	Mono-like	CLEC12A
C16orf72	0	0.351535362	0.517	0.418	0	Mono-like	C16orf72
PFDN5	0	0.350852961	0.985	0.952	0	Mono-like	PFDN5
RBM3	0	0.349006761	0.817	0.719	0	Mono-like	RBM3
SIPA1L1	0	0.347472197	0.374	0.236	0	Mono-like	SIPA1L1
VPS37B	0	0.346688964	0.34	0.215	0	Mono-like	VPS37B
TESC	0	0.346077402	0.282	0.104	0	Mono-like	TESC
MAP2K1	0	0.345176325	0.43	0.317	0	Mono-like	MAP2K1
USP36	0	0.344793351	0.448	0.326	0	Mono-like	USP36
NFKB1	0	0.33787992	0.628	0.505	0	Mono-like	NFKB1
MOB3A	0	0.337766261	0.391	0.266	0	Mono-like	MOB3A
PTGER2	0	0.337163032	0.221	0.095	0	Mono-like	PTGER2
TGIF1	0	0.335000823	0.487	0.37	0	Mono-like	TGIF1
HMGA1	0	0.334365883	0.462	0.342	0	Mono-like	HMGA1
PLCXD1	0	0.332392032	0.179	0.075	0	Mono-like	PLCXD1
HNRNPA1	0	0.331867207	0.873	0.81	0	Mono-like	HNRNPA1
ATG2A	0	0.331475834	0.246	0.119	0	Mono-like	ATG2A
RBM39	0	0.33134587	0.83	0.747	0	Mono-like	RBM39
HIGD2A	0	0.330565389	0.811	0.716	0	Mono-like	HIGD2A
PRKAG2	0	0.329704474	0.41	0.303	0	Mono-like	PRKAG2
DNTTIP2	0	0.329355152	0.521	0.424	0	Mono-like	DNTTIP2
ERN1	0	0.329101719	0.385	0.265	0	Mono-like	ERN1
PNRC1	0	0.327222579	0.926	0.868	0	Mono-like	PNRC1
PPP1CB	0	0.326308642	0.767	0.692	0	Mono-like	PPP1CB
NRARP	0	0.325733946	0.188	0.077	0	Mono-like	NRARP
NFKB2	0	0.32284481	0.458	0.331	0	Mono-like	NFKB2
AGO2	0	0.31892578	0.35	0.227	0	Mono-like	AGO2
LILRB3	0	0.316158855	0.554	0.393	0	Mono-like	LILRB3
GPR132	0	0.315422782	0.284	0.151	0	Mono-like	GPR132
PDE4A	0	0.31514023	0.331	0.218	0	Mono-like	PDE4A
RPL36	0	0.314489681	0.985	0.966	0	Mono-like	RPL36
DDIT4	0	0.314421818	0.519	0.386	0	Mono-like	DDIT4
MECP2	0	0.313792375	0.402	0.288	0	Mono-like	MECP2
TNFSF14	0	0.313089089	0.126	0.054	0	Mono-like	TNFSF14
SEC11A	0	0.310773631	0.83	0.748	0	Mono-like	SEC11A
RPS28	0	0.309177387	0.994	0.984	0	Mono-like	RPS28
LYST	0	0.307782623	0.462	0.303	0	Mono-like	LYST
SLC25A3	0	0.307713105	0.875	0.802	0	Mono-like	SLC25A3
SATB1	0	0.305901175	0.342	0.226	0	Mono-like	SATB1
DDX5	0	0.305492652	0.964	0.92	0	Mono-like	DDX5
TTC19	0	0.303593732	0.309	0.207	0	Mono-like	TTC19
XBP1	0	0.301479076	0.634	0.535	0	Mono-like	XBP1
EIF3M	0	0.300285431	0.673	0.561	0	Mono-like	EIF3M
WAS	0	0.299248818	0.606	0.484	0	Mono-like	WAS
PGLS	0	0.299140593	0.766	0.656	0	Mono-like	PGLS
VMP1	0	0.297921217	0.824	0.74	0	Mono-like	VMP1
PTMA	0	0.29699952	0.995	0.989	0	Mono-like	PTMA
EIF3G	0	0.296927491	0.755	0.653	0	Mono-like	EIF3G
DIAPH1	0	0.29662233	0.402	0.283	0	Mono-like	DIAPH1
STARD4	0	0.295714846	0.229	0.13	0	Mono-like	STARD4
EFHD2	0	0.295555259	0.827	0.743	0	Mono-like	EFHD2
CCNI	0	0.293711388	0.913	0.843	0	Mono-like	CCNI
LSP1	0	0.291247634	0.76	0.575	0	Mono-like	LSP1
EIF3A	0	0.290850245	0.762	0.684	0	Mono-like	EIF3A
RPL35	0	0.289829222	0.973	0.959	0	Mono-like	RPL35
PRKCB	0	0.28913235	0.509	0.362	0	Mono-like	PRKCB
CARD16	0	0.287707015	0.733	0.634	0	Mono-like	CARD16
MPHOSPH6	0	0.285931545	0.32	0.208	0	Mono-like	MPHOSPH6
GMFG	0	0.284110229	0.879	0.785	0	Mono-like	GMFG
LRG1	0	0.282739317	0.145	0.072	0	Mono-like	LRG1
AVPI1	0	0.282360482	0.35	0.245	0	Mono-like	AVPI1
UBE2B	0	0.281972958	0.754	0.675	0	Mono-like	UBE2B
AMPD2	0	0.281571006	0.285	0.161	0	Mono-like	AMPD2
SFPQ	0	0.280702643	0.787	0.708	0	Mono-like	SFPQ
TRMT6	0	0.278622463	0.192	0.104	0	Mono-like	TRMT6
ICAM2	0	0.278604561	0.307	0.209	0	Mono-like	ICAM2
ZC3H12A	0	0.277487495	0.37	0.26	0	Mono-like	ZC3H12A
TPT1	0	0.27635341	0.999	0.997	0	Mono-like	TPT1
PLAC8	0	0.275051813	0.367	0.182	0	Mono-like	PLAC8
SMAD3	0	0.273096577	0.18	0.058	0	Mono-like	SMAD3
FYN	0	0.27299894	0.274	0.111	0	Mono-like	FYN
ACAA1	0	0.271955688	0.488	0.393	0	Mono-like	ACAA1
SULF2	0	0.271471509	0.311	0.16	0	Mono-like	SULF2
GLIPR2	0	0.269687598	0.528	0.393	0	Mono-like	GLIPR2
TICAM1	0	0.268874904	0.226	0.126	0	Mono-like	TICAM1
MX2	0	0.266231735	0.406	0.293	0	Mono-like	MX2
CD300LB	0	0.26400544	0.178	0.07	0	Mono-like	CD300LB
GPR35	0	0.263820794	0.192	0.086	0	Mono-like	GPR35
LILRA2	0	0.263569486	0.302	0.19	0	Mono-like	LILRA2
MGAT1	0	0.263527543	0.812	0.735	0	Mono-like	MGAT1
ADA	0	0.263001554	0.212	0.12	0	Mono-like	ADA
ZBTB16	0	0.261086558	0.158	0.062	0	Mono-like	ZBTB16
PSME1	0	0.257693691	0.836	0.756	0	Mono-like	PSME1
RPS20	0	0.257693284	0.974	0.957	0	Mono-like	RPS20
ATP5MC2	0	0.257451881	0.939	0.884	0	Mono-like	ATP5MC2
PLD4	0	0.25743682	0.232	0.105	0	Mono-like	PLD4
RAC2	0	0.257423908	0.597	0.487	0	Mono-like	RAC2
GK5	0	0.256592228	0.159	0.081	0	Mono-like	GK5
S100A6	0	0.25650887	0.935	0.777	0	Mono-like	S100A6
NCF2	0	0.255003018	0.732	0.617	0	Mono-like	NCF2
PSTPIP2	0	0.254369945	0.333	0.216	0	Mono-like	PSTPIP2
SH3BGRL3	0	0.251151141	0.989	0.959	0	Mono-like	SH3BGRL3
CYB5R1	0	-0.250342538	0.146	0.293	0	Mono-like	CYB5R1
RRAGD	0	-0.252008408	0.164	0.313	0	Mono-like	RRAGD
DENND4C	0	-0.253702891	0.146	0.281	0	Mono-like	DENND4C
MESD	0	-0.255738424	0.296	0.434	0	Mono-like	MESD
SCCPDH	0	-0.256593703	0.143	0.291	0	Mono-like	SCCPDH
TYROBP	0	-0.257012703	0.993	0.983	0	Mono-like	TYROBP
ARL2	0	-0.257614184	0.209	0.351	0	Mono-like	ARL2
CNRIP1	0	-0.257814357	0.036	0.179	0	Mono-like	CNRIP1
C20orf194	0	-0.261415165	0.097	0.234	0	Mono-like	C20orf194
CADM1	0	-0.265481488	0.025	0.136	0	Mono-like	CADM1
TDP2	0	-0.266274453	0.119	0.259	0	Mono-like	TDP2
SLC18B1	0	-0.26629657	0.075	0.196	0	Mono-like	SLC18B1
NMRK1	0	-0.268117424	0.075	0.221	0	Mono-like	NMRK1
DSC2	0	-0.269078628	0.107	0.256	0	Mono-like	DSC2
SLC11A2	0	-0.269763753	0.172	0.31	0	Mono-like	SLC11A2
HRH1	0	-0.269934686	0.025	0.152	0	Mono-like	HRH1
ACOT13	0	-0.270288859	0.146	0.29	0	Mono-like	ACOT13
CYB5A	0	-0.270513329	0.269	0.411	0	Mono-like	CYB5A
PRDX4	0	-0.270621473	0.252	0.395	0	Mono-like	PRDX4
SLC35F6	0	-0.271559423	0.172	0.333	0	Mono-like	SLC35F6
H1F0	0	-0.271972869	0.102	0.218	0	Mono-like	H1F0
ADH5	0	-0.272282639	0.214	0.37	0	Mono-like	ADH5
IGFBP4	0	-0.272374139	0.058	0.167	0	Mono-like	IGFBP4
MBD4	0	-0.273056932	0.2	0.339	0	Mono-like	MBD4
FAM20C	0	-0.274048786	0.143	0.274	0	Mono-like	FAM20C
TCF12	0	-0.274266353	0.171	0.323	0	Mono-like	TCF12
GBA	0	-0.280876315	0.127	0.294	0	Mono-like	GBA
ENG	0	-0.281661765	0.231	0.374	0	Mono-like	ENG
CD40	0	-0.283052821	0.19	0.322	0	Mono-like	CD40
TENT2	0	-0.28310529	0.241	0.378	0	Mono-like	TENT2
TNS1	0	-0.283812057	0.041	0.185	0	Mono-like	TNS1
MLEC	0	-0.284083786	0.319	0.456	0	Mono-like	MLEC
INF2	0	-0.284608659	0.082	0.224	0	Mono-like	INF2
SNX24	0	-0.286521203	0.111	0.275	0	Mono-like	SNX24
NUCB1	0	-0.287147663	0.438	0.564	0	Mono-like	NUCB1
QPRT	0	-0.290299577	0.072	0.215	0	Mono-like	QPRT
MRC2	0	-0.290771416	0.056	0.206	0	Mono-like	MRC2
CHCHD6	0	-0.291210563	0.06	0.185	0	Mono-like	CHCHD6
KCNJ5	0	-0.291586714	0.017	0.161	0	Mono-like	KCNJ5
TMEM51	0	-0.291639784	0.124	0.279	0	Mono-like	TMEM51
PCBD1	0	-0.291864631	0.342	0.482	0	Mono-like	PCBD1
MT1F	0	-0.292235535	0.063	0.166	0	Mono-like	MT1F
FAM20A	0	-0.293130819	0.069	0.223	0	Mono-like	FAM20A
PXDC1	0	-0.293723173	0.128	0.284	0	Mono-like	PXDC1
SCAMP2	0	-0.293865099	0.417	0.553	0	Mono-like	SCAMP2
CHID1	0	-0.294391465	0.171	0.334	0	Mono-like	CHID1
PIK3IP1	0	-0.294810801	0.126	0.278	0	Mono-like	PIK3IP1
OSBPL1A	0	-0.296001005	0.177	0.338	0	Mono-like	OSBPL1A
TRIM14	0	-0.296074915	0.168	0.324	0	Mono-like	TRIM14
TCEAL4	0	-0.296749259	0.257	0.409	0	Mono-like	TCEAL4
PHACTR4	0	-0.299622883	0.223	0.366	0	Mono-like	PHACTR4
LPL	0	-0.30091854	0.039	0.134	0	Mono-like	LPL
VOPP1	0	-0.302255076	0.305	0.447	0	Mono-like	VOPP1
RAB3IL1	0	-0.302571226	0.024	0.183	0	Mono-like	RAB3IL1
PDGFC	0	-0.302839727	0.089	0.236	0	Mono-like	PDGFC
CD151	0	-0.304396968	0.277	0.434	0	Mono-like	CD151
TFEC	0	-0.305450389	0.348	0.504	0	Mono-like	TFEC
GPR155	0	-0.306038496	0.159	0.3	0	Mono-like	GPR155
BLVRA	0	-0.306831779	0.433	0.563	0	Mono-like	BLVRA
CD82	0	-0.306870149	0.138	0.306	0	Mono-like	CD82
SLC2A5	0	-0.307053689	0.012	0.128	0	Mono-like	SLC2A5
SUCNR1	0	-0.309275194	0.042	0.2	0	Mono-like	SUCNR1
EGFL7	0	-0.310724223	0.05	0.174	0	Mono-like	EGFL7
GLMP	0	-0.311245035	0.162	0.343	0	Mono-like	GLMP
CISD2	0	-0.311576406	0.331	0.484	0	Mono-like	CISD2
H2AFJ	0	-0.312182426	0.459	0.589	0	Mono-like	H2AFJ
CD164	0	-0.312905165	0.696	0.772	0	Mono-like	CD164
GNAS	0	-0.313298653	0.881	0.906	0	Mono-like	GNAS
DYNLRB1	0	-0.313579135	0.502	0.626	0	Mono-like	DYNLRB1
MDH1	0	-0.316137973	0.407	0.543	0	Mono-like	MDH1
CD276	0	-0.3161951	0.048	0.219	0	Mono-like	CD276
BEX4	0	-0.317777474	0.251	0.398	0	Mono-like	BEX4
ABCG1	0	-0.317858401	0.161	0.319	0	Mono-like	ABCG1
TFPT	0	-0.317880037	0.15	0.324	0	Mono-like	TFPT
UQCR10	0	-0.318741562	0.741	0.806	0	Mono-like	UQCR10
CALM1	0	-0.318855102	0.887	0.906	0	Mono-like	CALM1
CANX	0	-0.319015944	0.7	0.77	0	Mono-like	CANX
TGFBR1	0	-0.319664434	0.207	0.352	0	Mono-like	TGFBR1
CEBPA	0	-0.319676575	0.187	0.342	0	Mono-like	CEBPA
GALM	0	-0.31983199	0.136	0.295	0	Mono-like	GALM
SGPL1	0	-0.319834337	0.178	0.341	0	Mono-like	SGPL1
SASH1	0	-0.320258287	0.153	0.312	0	Mono-like	SASH1
RB1	0	-0.321671718	0.402	0.536	0	Mono-like	RB1
GNPTAB	0	-0.323086053	0.254	0.421	0	Mono-like	GNPTAB
NCF4	0	-0.323171029	0.373	0.525	0	Mono-like	NCF4
VKORC1	0	-0.323289905	0.365	0.514	0	Mono-like	VKORC1
SPPL2A	0	-0.323917931	0.372	0.524	0	Mono-like	SPPL2A
PRKACB	0	-0.324407774	0.186	0.346	0	Mono-like	PRKACB
LMAN1	0	-0.324455801	0.273	0.433	0	Mono-like	LMAN1
RASGRP3	0	-0.325155834	0.143	0.268	0	Mono-like	RASGRP3
SELENOW	0	-0.325828398	0.521	0.63	0	Mono-like	SELENOW
GAL3ST4	0	-0.327414794	0.012	0.161	0	Mono-like	GAL3ST4
SIRPA	0	-0.32783546	0.391	0.545	0	Mono-like	SIRPA
DSTN	0	-0.328250981	0.356	0.506	0	Mono-like	DSTN
RARRES1	0	-0.328836261	0.02	0.143	0	Mono-like	RARRES1
PARP1	0	-0.32963474	0.267	0.424	0	Mono-like	PARP1
CBR1	0	-0.329723515	0.245	0.415	0	Mono-like	CBR1
LAIR1	0	-0.330270227	0.481	0.609	0	Mono-like	LAIR1
VMO1	0	-0.330636879	0.199	0.365	0	Mono-like	VMO1
CLTA	0	-0.330696309	0.757	0.8	0	Mono-like	CLTA
NCOA7	0	-0.331313682	0.182	0.341	0	Mono-like	NCOA7
TCN2	0	-0.333697967	0.152	0.325	0	Mono-like	TCN2
CRYL1	0	-0.334399453	0.214	0.368	0	Mono-like	CRYL1
LTC4S	0	-0.334544848	0.166	0.306	0	Mono-like	LTC4S
CD28	0	-0.335058494	0.012	0.142	0	Mono-like	CD28
HEXB	0	-0.335474873	0.514	0.624	0	Mono-like	HEXB
GOLGA4	0	-0.336026859	0.456	0.584	0	Mono-like	GOLGA4
LMNA	0	-0.336718173	0.43	0.575	0	Mono-like	LMNA
RAP2B	0	-0.336899491	0.493	0.618	0	Mono-like	RAP2B
EBI3	0	-0.337026284	0.095	0.251	0	Mono-like	EBI3
PDIA4	0	-0.337888569	0.256	0.42	0	Mono-like	PDIA4
NENF	0	-0.338122009	0.361	0.505	0	Mono-like	NENF
COMT	0	-0.338591843	0.518	0.631	0	Mono-like	COMT
MPC2	0	-0.338758866	0.359	0.507	0	Mono-like	MPC2
C3AR1	0	-0.33909017	0.467	0.585	0	Mono-like	C3AR1
MARCKS	0	-0.339332015	0.833	0.86	0	Mono-like	MARCKS
P4HA1	0	-0.340480781	0.322	0.489	0	Mono-like	P4HA1
TMED9	0	-0.340543124	0.419	0.552	0	Mono-like	TMED9
CNDP2	0	-0.342090865	0.391	0.534	0	Mono-like	CNDP2
GPX3	0	-0.3435789	0.095	0.261	0	Mono-like	GPX3
ITGAV	0	-0.343820647	0.17	0.358	0	Mono-like	ITGAV
GIMAP7	0	-0.344790516	0.165	0.296	0	Mono-like	GIMAP7
CALU	0	-0.346783923	0.217	0.399	0	Mono-like	CALU
MFHAS1	0	-0.3468744	0.061	0.245	0	Mono-like	MFHAS1
BCL2L1	0	-0.349239489	0.099	0.285	0	Mono-like	BCL2L1
SERPINB6	0	-0.349666763	0.571	0.683	0	Mono-like	SERPINB6
MPP1	0	-0.349688416	0.447	0.596	0	Mono-like	MPP1
NTAN1	0	-0.35027759	0.231	0.412	0	Mono-like	NTAN1
HSD17B14	0	-0.351533301	0.035	0.229	0	Mono-like	HSD17B14
PITHD1	0	-0.351731867	0.221	0.389	0	Mono-like	PITHD1
DNASE2	0	-0.351903988	0.235	0.384	0	Mono-like	DNASE2
ATP6V0E1	0	-0.353684284	0.855	0.871	0	Mono-like	ATP6V0E1
HPGDS	0	-0.354252212	0.017	0.163	0	Mono-like	HPGDS
SMPDL3A	0	-0.355491045	0.167	0.329	0	Mono-like	SMPDL3A
1-Mar	0	-0.355968147	0.427	0.561	0	Mono-like	1-Mar
C6orf62	0	-0.358889873	0.512	0.639	0	Mono-like	C6orf62
SLC38A6	0	-0.360023173	0.117	0.311	0	Mono-like	SLC38A6
GAS6	0	-0.36035378	0.131	0.28	0	Mono-like	GAS6
RAB13	0	-0.361191889	0.276	0.443	0	Mono-like	RAB13
CLTC	0	-0.361385966	0.521	0.648	0	Mono-like	CLTC
CD163L1	0	-0.361926614	0.018	0.176	0	Mono-like	CD163L1
ATP6AP1	0	-0.363290665	0.506	0.637	0	Mono-like	ATP6AP1
RAB42	0	-0.363912191	0.024	0.175	0	Mono-like	RAB42
CD4	0	-0.364048937	0.601	0.678	0	Mono-like	CD4
IGSF21	0	-0.364208447	0.019	0.176	0	Mono-like	IGSF21
COLGALT1	0	-0.364272862	0.249	0.44	0	Mono-like	COLGALT1
NCEH1	0	-0.364839001	0.138	0.333	0	Mono-like	NCEH1
MITF	0	-0.364888977	0.189	0.369	0	Mono-like	MITF
SMIM30	0	-0.364890258	0.209	0.401	0	Mono-like	SMIM30
MMD	0	-0.369927831	0.079	0.269	0	Mono-like	MMD
TCF4	0	-0.373006184	0.303	0.451	0	Mono-like	TCF4
VAMP8	0	-0.375238954	0.826	0.879	0	Mono-like	VAMP8
NFIC	0	-0.375561932	0.289	0.474	0	Mono-like	NFIC
TXNIP	0	-0.375757633	0.676	0.8	0	Mono-like	TXNIP
UNC93B1	0	-0.376136228	0.385	0.551	0	Mono-like	UNC93B1
RPN2	0	-0.376382389	0.517	0.643	0	Mono-like	RPN2
TCEAL9	0	-0.376488351	0.154	0.33	0	Mono-like	TCEAL9
CITED2	0	-0.377450187	0.251	0.4	0	Mono-like	CITED2
PTTG1IP	0	-0.377907771	0.425	0.589	0	Mono-like	PTTG1IP
RNASET2	0	-0.378220145	0.857	0.874	0	Mono-like	RNASET2
ABHD12	0	-0.379462341	0.21	0.395	0	Mono-like	ABHD12
CMKLR1	0	-0.38086402	0.093	0.287	0	Mono-like	CMKLR1
SEPHS2	0	-0.381385849	0.203	0.388	0	Mono-like	SEPHS2
TMBIM6	0	-0.382285067	0.886	0.896	0	Mono-like	TMBIM6
ADAMDEC1	0	-0.383895051	0.051	0.142	0	Mono-like	ADAMDEC1
SMS	0	-0.387141114	0.48	0.627	0	Mono-like	SMS
MKNK1	0	-0.388338338	0.228	0.421	0	Mono-like	MKNK1
SCN1B	0	-0.392937237	0.072	0.249	0	Mono-like	SCN1B
RGL1	0	-0.394220604	0.175	0.329	0	Mono-like	RGL1
ALCAM	0	-0.396648825	0.253	0.41	0	Mono-like	ALCAM
LY96	0	-0.397795431	0.617	0.715	0	Mono-like	LY96
ZFHX3	0	-0.398433274	0.341	0.506	0	Mono-like	ZFHX3
DBI	0	-0.39877414	0.781	0.841	0	Mono-like	DBI
GPR137B	0	-0.399583038	0.21	0.411	0	Mono-like	GPR137B
CD74	0	-0.400401355	0.987	0.977	0	Mono-like	CD74
DOCK4	0	-0.40494356	0.148	0.341	0	Mono-like	DOCK4
FEZ2	0	-0.409346375	0.309	0.501	0	Mono-like	FEZ2
RPS27L	0	-0.410988203	0.662	0.749	0	Mono-like	RPS27L
TPP1	0	-0.411297891	0.704	0.778	0	Mono-like	TPP1
TNS3	0	-0.411796394	0.128	0.339	0	Mono-like	TNS3
MGAT4A	0	-0.413014448	0.238	0.434	0	Mono-like	MGAT4A
GNB4	0	-0.415554238	0.353	0.527	0	Mono-like	GNB4
BCAT1	0	-0.415823748	0.297	0.461	0	Mono-like	BCAT1
ITM2B	0	-0.415973667	0.97	0.963	0	Mono-like	ITM2B
BST2	0	-0.418270905	0.727	0.785	0	Mono-like	BST2
RASSF4	0	-0.419347477	0.431	0.581	0	Mono-like	RASSF4
AKR1A1	0	-0.419839015	0.529	0.663	0	Mono-like	AKR1A1
BEX3	0	-0.420139624	0.071	0.245	0	Mono-like	BEX3
MGLL	0	-0.420525443	0.207	0.387	0	Mono-like	MGLL
GNPDA1	0	-0.421114452	0.268	0.469	0	Mono-like	GNPDA1
CD99	0	-0.423036936	0.522	0.686	0	Mono-like	CD99
BNIP3	0	-0.424130777	0.124	0.288	0	Mono-like	BNIP3
TXN	0	-0.424933714	0.724	0.806	0	Mono-like	TXN
TMEM176A	0	-0.424974119	0.43	0.582	0	Mono-like	TMEM176A
GADD45G	0	-0.425675661	0.103	0.236	0	Mono-like	GADD45G
FARP1	0	-0.426580132	0.038	0.251	0	Mono-like	FARP1
MYO5A	0	-0.427236953	0.208	0.409	0	Mono-like	MYO5A
HSP90B1	0	-0.428534172	0.758	0.807	0	Mono-like	HSP90B1
CCND1	0	-0.428576667	0.071	0.237	0	Mono-like	CCND1
TMEM176B	0	-0.429084279	0.589	0.698	0	Mono-like	TMEM176B
LHFPL2	0	-0.432628252	0.178	0.379	0	Mono-like	LHFPL2
DPP7	0	-0.434071662	0.562	0.692	0	Mono-like	DPP7
EGR2	0	-0.435239347	0.082	0.198	0	Mono-like	EGR2
NUCKS1	0	-0.437936954	0.559	0.698	0	Mono-like	NUCKS1
NEU1	0	-0.438001522	0.336	0.499	0	Mono-like	NEU1
HTRA1	0	-0.438015938	0.028	0.123	0	Mono-like	HTRA1
UGCG	0	-0.438060834	0.235	0.427	0	Mono-like	UGCG
IQGAP2	0	-0.438389341	0.524	0.656	0	Mono-like	IQGAP2
HNMT	0	-0.443915702	0.495	0.663	0	Mono-like	HNMT
ABCC5	0	-0.444082623	0.118	0.324	0	Mono-like	ABCC5
GOLIM4	0	-0.44724927	0.193	0.402	0	Mono-like	GOLIM4
BCAP31	0	-0.44849828	0.556	0.684	0	Mono-like	BCAP31
SLC1A3	0	-0.44861649	0.233	0.419	0	Mono-like	SLC1A3
TTYH3	0	-0.450600684	0.341	0.513	0	Mono-like	TTYH3
EPHX1	0	-0.451177849	0.14	0.347	0	Mono-like	EPHX1
ACP2	0	-0.452570725	0.141	0.376	0	Mono-like	ACP2
P4HB	0	-0.452956084	0.579	0.706	0	Mono-like	P4HB
IFIT3	0	-0.453227477	0.11	0.234	0	Mono-like	IFIT3
NR1H3	0	-0.459318292	0.102	0.294	0	Mono-like	NR1H3
GSN	0	-0.460280718	0.481	0.65	0	Mono-like	GSN
STOM	0	-0.464670426	0.319	0.496	0	Mono-like	STOM
PLA2G15	0	-0.465240464	0.081	0.325	0	Mono-like	PLA2G15
GAA	0	-0.465742259	0.379	0.573	0	Mono-like	GAA
ANKH	0	-0.468401307	0.18	0.378	0	Mono-like	ANKH
FSCN1	0	-0.469880407	0.071	0.257	0	Mono-like	FSCN1
LILRB4	0	-0.470974324	0.374	0.549	0	Mono-like	LILRB4
SLC16A10	0	-0.472582313	0.121	0.245	0	Mono-like	SLC16A10
MMP14	0	-0.472589726	0.056	0.269	0	Mono-like	MMP14
ARL6IP1	0	-0.474118862	0.509	0.664	0	Mono-like	ARL6IP1
FABP3	0	-0.474758791	0.025	0.228	0	Mono-like	FABP3
S100A12	0	-0.477116824	0.283	0.14	0	Mono-like	S100A12
ITGB5	0	-0.477876331	0.07	0.31	0	Mono-like	ITGB5
KCTD12	0	-0.479992895	0.59	0.739	0	Mono-like	KCTD12
ETV5	0	-0.48012997	0.101	0.314	0	Mono-like	ETV5
FCGR2A	0	-0.482261452	0.779	0.813	0	Mono-like	FCGR2A
IFIT1	0	-0.483342708	0.061	0.172	0	Mono-like	IFIT1
MFSD1	0	-0.486844007	0.621	0.732	0	Mono-like	MFSD1
PMP22	0	-0.492694235	0.178	0.365	0	Mono-like	PMP22
ITSN1	0	-0.500477246	0.108	0.332	0	Mono-like	ITSN1
TGFBI	0	-0.503917124	0.653	0.754	0	Mono-like	TGFBI
SCARB2	0	-0.505205763	0.445	0.633	0	Mono-like	SCARB2
KLF6	0	-0.505221925	0.854	0.88	0	Mono-like	KLF6
ATOX1	0	-0.505412412	0.588	0.724	0	Mono-like	ATOX1
ME1	0	-0.505583109	0.045	0.29	0	Mono-like	ME1
SPRED1	0	-0.506510648	0.159	0.371	0	Mono-like	SPRED1
ATP1B1	0	-0.509142734	0.375	0.549	0	Mono-like	ATP1B1
ADAM9	0	-0.511018948	0.234	0.482	0	Mono-like	ADAM9
CYFIP1	0	-0.512198294	0.346	0.558	0	Mono-like	CYFIP1
SPATS2L	0	-0.513319342	0.198	0.426	0	Mono-like	SPATS2L
LRP1	0	-0.514043941	0.433	0.632	0	Mono-like	LRP1
ALDH1A1	0	-0.516300398	0.218	0.432	0	Mono-like	ALDH1A1
VEGFB	0	-0.520957748	0.231	0.467	0	Mono-like	VEGFB
FPR3	0	-0.520990516	0.322	0.544	0	Mono-like	FPR3
NPC2	0	-0.529130965	0.947	0.957	0	Mono-like	NPC2
RCAN1	0	-0.53083964	0.111	0.24	0	Mono-like	RCAN1
AP1B1	0	-0.531454743	0.267	0.489	0	Mono-like	AP1B1
PLXND1	0	-0.535328383	0.179	0.424	0	Mono-like	PLXND1
TUBA1B	0	-0.536082156	0.765	0.846	0	Mono-like	TUBA1B
TMIGD3	0	-0.542474337	0.053	0.203	0	Mono-like	TMIGD3
LAMP2	0	-0.542739607	0.556	0.719	0	Mono-like	LAMP2
DHRS3	0	-0.543656997	0.129	0.402	0	Mono-like	DHRS3
COLEC12	0	-0.544909707	0.032	0.218	0	Mono-like	COLEC12
CTSC	0	-0.546280842	0.775	0.832	0	Mono-like	CTSC
HMOX1	0	-0.54914077	0.608	0.72	0	Mono-like	HMOX1
PEBP1	0	-0.55035515	0.535	0.695	0	Mono-like	PEBP1
MS4A6A	0	-0.550360722	0.778	0.861	0	Mono-like	MS4A6A
TUBB	0	-0.55425075	0.574	0.695	0	Mono-like	TUBB
AP2A2	0	-0.556537172	0.193	0.447	0	Mono-like	AP2A2
IDH1	0	-0.558448051	0.161	0.436	0	Mono-like	IDH1
FCGR3A	0	-0.559805697	0.553	0.743	0	Mono-like	FCGR3A
GCHFR	0	-0.560414458	0.102	0.248	0	Mono-like	GCHFR
SLC7A8	0	-0.564766314	0.028	0.297	0	Mono-like	SLC7A8
CETP	0	-0.565725986	0.024	0.115	0	Mono-like	CETP
GLUL	0	-0.566239596	0.862	0.896	0	Mono-like	GLUL
YWHAH	0	-0.567332286	0.45	0.641	0	Mono-like	YWHAH
RND3	0	-0.569777903	0.018	0.159	0	Mono-like	RND3
CTSA	0	-0.573322603	0.527	0.704	0	Mono-like	CTSA
C1orf54	0	-0.578401786	0.255	0.481	0	Mono-like	C1orf54
MERTK	0	-0.58152617	0.131	0.381	0	Mono-like	MERTK
ABCA1	0	-0.581703264	0.426	0.6	0	Mono-like	ABCA1
BMP2K	0	-0.583111233	0.293	0.536	0	Mono-like	BMP2K
ABL2	0	-0.584379858	0.319	0.443	0	Mono-like	ABL2
LYVE1	0	-0.586029574	0.035	0.119	0	Mono-like	LYVE1
CCL5	0	-0.592717085	0.101	0.21	0	Mono-like	CCL5
OTOA	0	-0.60616903	0.109	0.337	0	Mono-like	OTOA
TMEM37	0	-0.608999093	0.039	0.329	0	Mono-like	TMEM37
FMNL2	0	-0.60921976	0.185	0.459	0	Mono-like	FMNL2
AXL	0	-0.611231351	0.196	0.448	0	Mono-like	AXL
VAT1	0	-0.618901954	0.092	0.382	0	Mono-like	VAT1
ARHGAP18	0	-0.619506893	0.403	0.626	0	Mono-like	ARHGAP18
FRMD4B	0	-0.619762601	0.278	0.52	0	Mono-like	FRMD4B
PSAP	0	-0.620760719	0.979	0.967	0	Mono-like	PSAP
DST	0	-0.623281565	0.193	0.428	0	Mono-like	DST
GM2A	0	-0.627291176	0.287	0.534	0	Mono-like	GM2A
CD14	0	-0.634569623	0.72	0.848	0	Mono-like	CD14
HEXA	0	-0.637322237	0.422	0.641	0	Mono-like	HEXA
MGST3	0	-0.638392079	0.582	0.744	0	Mono-like	MGST3
CD9	0	-0.640305023	0.344	0.552	0	Mono-like	CD9
CD209	0	-0.645204882	0.053	0.283	0	Mono-like	CD209
SIGLEC1	0	-0.645798161	0.128	0.396	0	Mono-like	SIGLEC1
FRMD4A	0	-0.652572345	0.087	0.387	0	Mono-like	FRMD4A
VSIG4	0	-0.66391649	0.333	0.53	0	Mono-like	VSIG4
LAMP1	0	-0.672391827	0.548	0.726	0	Mono-like	LAMP1
EPB41L2	0	-0.678109413	0.225	0.453	0	Mono-like	EPB41L2
KCNMA1	0	-0.683954449	0.115	0.398	0	Mono-like	KCNMA1
FCHO2	0	-0.684262344	0.194	0.483	0	Mono-like	FCHO2
CALM3	0	-0.686344766	0.606	0.748	0	Mono-like	CALM3
LGALS1	0	-0.686444611	0.918	0.904	0	Mono-like	LGALS1
WWP1	0	-0.70183127	0.164	0.405	0	Mono-like	WWP1
SNX6	0	-0.714363831	0.581	0.76	0	Mono-like	SNX6
GATM	0	-0.721919793	0.166	0.432	0	Mono-like	GATM
SERPING1	0	-0.725854381	0.217	0.467	0	Mono-like	SERPING1
PLA2G7	0	-0.728462251	0.308	0.525	0	Mono-like	PLA2G7
TSPAN4	0	-0.73080501	0.292	0.547	0	Mono-like	TSPAN4
PLAU	0	-0.738145701	0.168	0.377	0	Mono-like	PLAU
NRP2	0	-0.744708787	0.221	0.504	0	Mono-like	NRP2
AKR1B1	0	-0.745321773	0.323	0.566	0	Mono-like	AKR1B1
FCGBP	0	-0.755863302	0.029	0.145	0	Mono-like	FCGBP
S100A8	0	-0.763797297	0.517	0.279	0	Mono-like	S100A8
RGS1	0	-0.768348816	0.418	0.623	0	Mono-like	RGS1
NPL	0	-0.769973425	0.291	0.598	0	Mono-like	NPL
CXCL12	0	-0.779358754	0.041	0.255	0	Mono-like	CXCL12
PTMS	0	-0.780672531	0.345	0.61	0	Mono-like	PTMS
CD84	0	-0.786767441	0.375	0.642	0	Mono-like	CD84
CCL2	0	-0.790759499	0.12	0.27	0	Mono-like	CCL2
GRN	0	-0.792692432	0.862	0.916	0	Mono-like	GRN
CD68	0	-0.795264025	0.897	0.926	0	Mono-like	CD68
BLVRB	0	-0.796764037	0.739	0.832	0	Mono-like	BLVRB
SCD	0	-0.799377138	0.083	0.371	0	Mono-like	SCD
TIMP2	0	-0.818281967	0.638	0.802	0	Mono-like	TIMP2
PDK4	0	-0.820839435	0.231	0.355	0	Mono-like	PDK4
LGALS3BP	0	-0.835141505	0.195	0.499	0	Mono-like	LGALS3BP
CD63	0	-0.848297678	0.901	0.934	0	Mono-like	CD63
ADAP2	0	-0.852225931	0.418	0.683	0	Mono-like	ADAP2
CD59	0	-0.859795846	0.142	0.489	0	Mono-like	CD59
PRDX1	0	-0.882143929	0.805	0.889	0	Mono-like	PRDX1
MRC1	0	-0.88488534	0.302	0.545	0	Mono-like	MRC1
CCL4L2	0	-0.886130263	0.469	0.562	0	Mono-like	CCL4L2
CCL3	0	-0.905795494	0.546	0.66	0	Mono-like	CCL3
JUN	0	-0.907388222	0.676	0.777	0	Mono-like	JUN
CAPG	0	-0.908929373	0.517	0.657	0	Mono-like	CAPG
IGF1	0	-0.914447399	0.038	0.329	0	Mono-like	IGF1
FCGRT	0	-0.918337534	0.866	0.895	0	Mono-like	FCGRT
SDC3	0	-0.919270504	0.09	0.406	0	Mono-like	SDC3
CTSL	0	-0.925633914	0.627	0.767	0	Mono-like	CTSL
CSTB	0	-0.941688154	0.867	0.906	0	Mono-like	CSTB
GPR34	0	-0.945050839	0.167	0.475	0	Mono-like	GPR34
STMN1	0	-0.947298464	0.205	0.473	0	Mono-like	STMN1
C2	0	-0.966949096	0.114	0.442	0	Mono-like	C2
CCL8	0	-0.968759933	0.011	0.128	0	Mono-like	CCL8
CD163	0	-0.981432162	0.491	0.729	0	Mono-like	CD163
CD81	0	-0.996261975	0.621	0.796	0	Mono-like	CD81
CTSZ	0	-1.032065819	0.871	0.919	0	Mono-like	CTSZ
LILRB5	0	-1.051386998	0.045	0.375	0	Mono-like	LILRB5
STAB1	0	-1.059431681	0.266	0.517	0	Mono-like	STAB1
FUCA1	0	-1.06751762	0.179	0.506	0	Mono-like	FUCA1
NRP1	0	-1.069568163	0.118	0.525	0	Mono-like	NRP1
EGR1	0	-1.073113999	0.358	0.529	0	Mono-like	EGR1
TREM2	0	-1.083197068	0.156	0.459	0	Mono-like	TREM2
FTL	0	-1.084099495	1	1	0	Mono-like	FTL
CREG1	0	-1.089801643	0.51	0.773	0	Mono-like	CREG1
MSR1	0	-1.095349049	0.434	0.7	0	Mono-like	MSR1
GYPC	0	-1.111068882	0.327	0.611	0	Mono-like	GYPC
VCAM1	0	-1.115597033	0.03	0.245	0	Mono-like	VCAM1
ACP5	0	-1.152508562	0.304	0.552	0	Mono-like	ACP5
SLCO2B1	0	-1.159095086	0.175	0.575	0	Mono-like	SLCO2B1
FABP5	0	-1.175991972	0.497	0.688	0	Mono-like	FABP5
FN1	0	-1.216609988	0.145	0.279	0	Mono-like	FN1
MAF	0	-1.22720005	0.259	0.603	0	Mono-like	MAF
CCL18	0	-1.271301047	0.023	0.186	0	Mono-like	CCL18
MS4A4A	0	-1.272112929	0.401	0.693	0	Mono-like	MS4A4A
CTSB	0	-1.392462777	0.927	0.948	0	Mono-like	CTSB
PLTP	0	-1.398771665	0.133	0.541	0	Mono-like	PLTP
LIPA	0	-1.446391624	0.522	0.743	0	Mono-like	LIPA
A2M	0	-1.604776286	0.297	0.661	0	Mono-like	A2M
CD5L	0	-1.709287273	0.025	0.147	0	Mono-like	CD5L
IFI27	0	-1.77733918	0.134	0.289	0	Mono-like	IFI27
DAB2	0	-1.795855876	0.319	0.723	0	Mono-like	DAB2
FOLR2	0	-1.833821963	0.207	0.552	0	Mono-like	FOLR2
PLD3	0	-1.8702003	0.395	0.757	0	Mono-like	PLD3
NUPR1	0	-1.875460651	0.074	0.369	0	Mono-like	NUPR1
C1QA	0	-1.943265826	0.515	0.788	0	Mono-like	C1QA
CTSD	0	-2.008480396	0.829	0.946	0	Mono-like	CTSD
C1QC	0	-2.049810593	0.39	0.769	0	Mono-like	C1QC
GPNMB	0	-2.090422203	0.256	0.709	0	Mono-like	GPNMB
C1QB	0	-2.219920887	0.45	0.773	0	Mono-like	C1QB
APOC1	0	-2.385392059	0.54	0.795	0	Mono-like	APOC1
LGMN	0	-2.401951367	0.358	0.738	0	Mono-like	LGMN
SLC40A1	0	-2.687062564	0.207	0.591	0	Mono-like	SLC40A1
SELENOP	0	-2.995825974	0.315	0.624	0	Mono-like	SELENOP
APOE	0	-3.287473024	0.539	0.806	0	Mono-like	APOE
RNASE1	0	-3.561609531	0.115	0.539	0	Mono-like	RNASE1
SPP1	0	-4.34213364	0.15	0.472	0	Mono-like	SPP1
HLA-DOA	9.07E-308	-0.290472213	0.248	0.376	1.81E-303	Mono-like	HLA-DOA
IFI6	9.84E-308	-0.801502748	0.498	0.597	1.97E-303	Mono-like	IFI6
CAPZB	2.47E-304	-0.292136282	0.779	0.819	4.93E-300	Mono-like	CAPZB
ITGAL	1.17E-302	0.269657467	0.31	0.213	2.33E-298	Mono-like	ITGAL
ME2	8.30E-302	-0.30017117	0.35	0.482	1.66E-297	Mono-like	ME2
PABPC4	5.43E-299	0.297568351	0.684	0.612	1.09E-294	Mono-like	PABPC4
RHOB	1.09E-297	-0.504198498	0.595	0.685	2.18E-293	Mono-like	RHOB
CSF2RA	3.16E-297	0.2949729	0.474	0.377	6.32E-293	Mono-like	CSF2RA
CXCL9	5.89E-296	-1.268619927	0.044	0.128	1.18E-291	Mono-like	CXCL9
RGS2	6.83E-296	0.398076772	0.777	0.705	1.37E-291	Mono-like	RGS2
CCL4	5.03E-294	-0.674911866	0.524	0.596	1.01E-289	Mono-like	CCL4
PDE4DIP	9.21E-294	-0.335775438	0.289	0.419	1.84E-289	Mono-like	PDE4DIP
STX7	9.17E-293	-0.286093038	0.42	0.552	1.83E-288	Mono-like	STX7
MMP9	2.99E-292	-0.798694133	0.161	0.271	5.97E-288	Mono-like	MMP9
DDAH2	1.43E-291	-0.324764008	0.405	0.524	2.86E-287	Mono-like	DDAH2
THAP2	3.11E-291	0.260539569	0.306	0.204	6.21E-287	Mono-like	THAP2
GEM	2.38E-289	-0.411714394	0.08	0.176	4.76E-285	Mono-like	GEM
JMY	6.81E-289	0.309962581	0.293	0.198	1.36E-284	Mono-like	JMY
PTPN1	9.31E-289	0.287870079	0.522	0.427	1.86E-284	Mono-like	PTPN1
ITGAM	9.39E-288	-0.26949417	0.297	0.432	1.88E-283	Mono-like	ITGAM
GNS	1.04E-285	-0.290099033	0.528	0.633	2.07E-281	Mono-like	GNS
PPDPF	1.29E-284	-0.398309526	0.569	0.659	2.57E-280	Mono-like	PPDPF
ARFGAP3	2.39E-284	0.322617566	0.479	0.387	4.79E-280	Mono-like	ARFGAP3
DNPH1	1.09E-283	-0.269229668	0.328	0.459	2.17E-279	Mono-like	DNPH1
DYNLL1	2.12E-283	-0.285288107	0.83	0.864	4.24E-279	Mono-like	DYNLL1
DUSP4	2.47E-283	0.287733026	0.169	0.092	4.93E-279	Mono-like	DUSP4
LGALS3	2.82E-281	-0.383412193	0.856	0.868	5.63E-277	Mono-like	LGALS3
GTF2I	4.03E-281	-0.276228554	0.369	0.502	8.06E-277	Mono-like	GTF2I
ALOX5AP	5.36E-281	-0.685176976	0.305	0.412	1.07E-276	Mono-like	ALOX5AP
ANXA4	7.74E-278	-0.267872439	0.316	0.448	1.55E-273	Mono-like	ANXA4
RPS4Y1	1.69E-277	0.314179939	0.644	0.595	3.39E-273	Mono-like	RPS4Y1
ZFP36L1	1.31E-276	-0.30170383	0.77	0.843	2.61E-272	Mono-like	ZFP36L1
SCP2	6.69E-276	-0.273348803	0.51	0.622	1.34E-271	Mono-like	SCP2
MAN1A1	4.20E-275	-0.309497573	0.257	0.381	8.39E-271	Mono-like	MAN1A1
PLEK	1.63E-274	0.363026886	0.82	0.763	3.25E-270	Mono-like	PLEK
AIG1	5.56E-274	-0.250334773	0.232	0.353	1.11E-269	Mono-like	AIG1
TLR2	3.62E-273	0.286700211	0.519	0.422	7.25E-269	Mono-like	TLR2
MCOLN1	7.69E-273	-0.337380165	0.38	0.5	1.54E-268	Mono-like	MCOLN1
MAP2K3	1.85E-270	0.284819273	0.544	0.447	3.69E-266	Mono-like	MAP2K3
NFIL3	2.72E-269	0.267819272	0.416	0.311	5.44E-265	Mono-like	NFIL3
TMEM59	2.21E-268	-0.280119416	0.717	0.758	4.43E-264	Mono-like	TMEM59
AAK1	3.04E-267	-0.253902368	0.354	0.486	6.08E-263	Mono-like	AAK1
RAB20	7.72E-266	0.280887696	0.597	0.514	1.54E-261	Mono-like	RAB20
TSC22D1	3.89E-265	-0.331989768	0.18	0.295	7.78E-261	Mono-like	TSC22D1
ATP6V0A1	8.44E-265	-0.255891372	0.288	0.418	1.69E-260	Mono-like	ATP6V0A1
ATP6V1A	3.89E-262	-0.253704902	0.373	0.499	7.77E-258	Mono-like	ATP6V1A
RNASE6	3.15E-261	-0.27511459	0.525	0.655	6.29E-257	Mono-like	RNASE6
EMILIN2	7.17E-261	0.259578124	0.557	0.462	1.43E-256	Mono-like	EMILIN2
ANXA1	1.53E-260	0.378588336	0.861	0.829	3.06E-256	Mono-like	ANXA1
IFIT2	3.22E-259	-0.345374714	0.115	0.218	6.44E-255	Mono-like	IFIT2
HIST1H4C	3.20E-258	-0.479402406	0.227	0.34	6.40E-254	Mono-like	HIST1H4C
LPAR6	3.47E-257	-0.30048019	0.274	0.398	6.95E-253	Mono-like	LPAR6
CCL3L1	3.99E-256	-0.688721457	0.469	0.562	7.97E-252	Mono-like	CCL3L1
ARL5B	2.14E-255	0.268426467	0.45	0.345	4.28E-251	Mono-like	ARL5B
MS4A7	4.62E-254	-0.402725143	0.826	0.833	9.23E-250	Mono-like	MS4A7
SLC4A7	1.47E-253	-0.252313021	0.245	0.366	2.95E-249	Mono-like	SLC4A7
AKAP13	4.04E-253	0.270023493	0.765	0.707	8.09E-249	Mono-like	AKAP13
CALR	2.55E-251	-0.320764671	0.785	0.819	5.11E-247	Mono-like	CALR
ATP1A1	1.66E-250	0.283943716	0.629	0.554	3.31E-246	Mono-like	ATP1A1
CPM	2.75E-250	-0.326296956	0.374	0.5	5.51E-246	Mono-like	CPM
PRNP	6.36E-250	-0.287357176	0.529	0.627	1.27E-245	Mono-like	PRNP
MT1X	5.08E-249	-0.910034148	0.236	0.346	1.02E-244	Mono-like	MT1X
TMEM70	5.50E-249	-0.254051132	0.306	0.43	1.10E-244	Mono-like	TMEM70
TLE3	6.59E-249	0.320600147	0.388	0.299	1.32E-244	Mono-like	TLE3
NAIP	2.87E-248	-0.307678774	0.382	0.501	5.74E-244	Mono-like	NAIP
ATP5IF1	1.72E-247	-0.280485921	0.542	0.65	3.44E-243	Mono-like	ATP5IF1
ZNF281	8.87E-247	0.288440864	0.286	0.201	1.77E-242	Mono-like	ZNF281
PPT1	3.47E-246	-0.27143229	0.687	0.738	6.95E-242	Mono-like	PPT1
UBE2J1	7.00E-245	0.274170902	0.456	0.367	1.40E-240	Mono-like	UBE2J1
DAD1	2.40E-244	-0.264870978	0.607	0.688	4.79E-240	Mono-like	DAD1
ARID5B	2.76E-244	-0.307653101	0.205	0.316	5.51E-240	Mono-like	ARID5B
SERPINH1	4.72E-244	-0.296014333	0.108	0.207	9.44E-240	Mono-like	SERPINH1
ISCU	1.08E-243	-0.273107517	0.446	0.554	2.15E-239	Mono-like	ISCU
NDUFC2	3.40E-240	-0.27586974	0.528	0.626	6.80E-236	Mono-like	NDUFC2
ITGA5	1.04E-236	0.258753217	0.281	0.194	2.09E-232	Mono-like	ITGA5
C5AR2	9.68E-236	0.297717589	0.19	0.117	1.94E-231	Mono-like	C5AR2
NFKBIA	5.21E-235	0.276256221	0.927	0.852	1.04E-230	Mono-like	NFKBIA
PHF20L1	1.36E-234	0.285363982	0.475	0.392	2.72E-230	Mono-like	PHF20L1
RNF144B	1.31E-232	0.484539566	0.46	0.389	2.61E-228	Mono-like	RNF144B
PAG1	2.84E-231	0.427636049	0.46	0.388	5.69E-227	Mono-like	PAG1
ADI1	2.82E-226	-0.284514325	0.358	0.468	5.65E-222	Mono-like	ADI1
MMP19	5.25E-223	-0.321326928	0.174	0.278	1.05E-218	Mono-like	MMP19
REV3L	1.80E-221	0.259424802	0.37	0.283	3.61E-217	Mono-like	REV3L
TUBA1C	1.17E-218	-0.357410772	0.42	0.521	2.35E-214	Mono-like	TUBA1C
LPCAT1	5.81E-217	0.337032723	0.412	0.337	1.16E-212	Mono-like	LPCAT1
IFI16	7.28E-217	-0.263379009	0.623	0.717	1.46E-212	Mono-like	IFI16
TUT7	4.96E-216	0.271766058	0.414	0.33	9.92E-212	Mono-like	TUT7
GIMAP4	8.94E-216	-0.274966057	0.431	0.539	1.79E-211	Mono-like	GIMAP4
SNX2	9.64E-211	-0.250624737	0.592	0.671	1.93E-206	Mono-like	SNX2
GDF15	5.19E-210	-0.284137514	0.052	0.124	1.04E-205	Mono-like	GDF15
GPR183	1.79E-208	0.375877176	0.64	0.565	3.59E-204	Mono-like	GPR183
HCK	8.97E-208	0.256064261	0.606	0.538	1.79E-203	Mono-like	HCK
MACF1	1.68E-207	-0.25674363	0.402	0.516	3.36E-203	Mono-like	MACF1
SDC2	2.38E-207	-0.279342053	0.126	0.217	4.76E-203	Mono-like	SDC2
B4GALT1	5.86E-207	0.281903701	0.576	0.508	1.17E-202	Mono-like	B4GALT1
MT1G	1.99E-206	-1.447593632	0.087	0.165	3.99E-202	Mono-like	MT1G
RAB32	3.68E-206	-0.293714387	0.533	0.62	7.36E-202	Mono-like	RAB32
IL32	2.27E-204	-0.320086583	0.139	0.23	4.53E-200	Mono-like	IL32
SNX10	4.21E-204	-0.335162026	0.541	0.624	8.42E-200	Mono-like	SNX10
DUSP6	1.53E-203	0.454646288	0.474	0.392	3.06E-199	Mono-like	DUSP6
CDC42EP3	3.21E-202	0.274719054	0.384	0.293	6.41E-198	Mono-like	CDC42EP3
FOS	1.11E-201	-0.376093592	0.841	0.862	2.22E-197	Mono-like	FOS
SCPEP1	7.71E-201	-0.286824404	0.511	0.591	1.54E-196	Mono-like	SCPEP1
UBE2D1	1.15E-200	0.276228003	0.571	0.501	2.30E-196	Mono-like	UBE2D1
ZBTB7A	4.70E-199	0.276457662	0.447	0.373	9.41E-195	Mono-like	ZBTB7A
BCL10	1.53E-198	0.254383572	0.337	0.26	3.07E-194	Mono-like	BCL10
RHOQ	4.34E-197	0.261613188	0.597	0.536	8.68E-193	Mono-like	RHOQ
DNAJB6	3.89E-192	0.258161245	0.794	0.718	7.79E-188	Mono-like	DNAJB6
HLA-DMB	6.54E-190	-0.270460074	0.703	0.761	1.31E-185	Mono-like	HLA-DMB
HSPE1	1.06E-188	0.597710848	0.819	0.77	2.12E-184	Mono-like	HSPE1
LAMTOR1	2.37E-187	-0.254220389	0.642	0.708	4.74E-183	Mono-like	LAMTOR1
ATP6V1F	1.43E-186	-0.256426147	0.823	0.84	2.87E-182	Mono-like	ATP6V1F
FAM110A	1.15E-185	0.262810134	0.227	0.157	2.31E-181	Mono-like	FAM110A
PURB	2.85E-184	0.253295065	0.363	0.287	5.71E-180	Mono-like	PURB
PDIA6	4.49E-184	-0.261800193	0.58	0.651	8.99E-180	Mono-like	PDIA6
RNF213	5.92E-182	-0.256781548	0.575	0.665	1.18E-177	Mono-like	RNF213
ERO1A	1.34E-181	-0.299670705	0.284	0.385	2.68E-177	Mono-like	ERO1A
C3	1.53E-178	-0.350736064	0.218	0.314	3.05E-174	Mono-like	C3
SLA	3.09E-178	0.427825528	0.55	0.498	6.19E-174	Mono-like	SLA
SGK1	4.77E-178	-0.301951185	0.663	0.733	9.55E-174	Mono-like	SGK1
RGCC	5.41E-178	0.324594391	0.472	0.383	1.08E-173	Mono-like	RGCC
ID2	1.96E-172	-0.328167248	0.647	0.719	3.92E-168	Mono-like	ID2
RAB11FIP1	2.48E-171	0.264211968	0.434	0.365	4.96E-167	Mono-like	RAB11FIP1
C4orf48	1.47E-170	-0.261353115	0.452	0.542	2.93E-166	Mono-like	C4orf48
IL4I1	3.51E-167	-0.486959356	0.213	0.295	7.02E-163	Mono-like	IL4I1
YPEL5	2.21E-160	0.255972832	0.56	0.496	4.41E-156	Mono-like	YPEL5
IGSF6	6.49E-160	-0.325416762	0.772	0.777	1.30E-155	Mono-like	IGSF6
CXCL1	5.41E-159	-0.584370719	0.063	0.125	1.08E-154	Mono-like	CXCL1
ARL4C	3.51E-157	-0.295840238	0.589	0.663	7.03E-153	Mono-like	ARL4C
IFI44L	1.23E-156	-0.331405461	0.224	0.311	2.47E-152	Mono-like	IFI44L
MX1	5.38E-156	-0.327355477	0.265	0.358	1.08E-151	Mono-like	MX1
IRS2	3.65E-154	0.267552128	0.467	0.397	7.30E-150	Mono-like	IRS2
FAM107B	2.80E-151	0.331191192	0.472	0.412	5.60E-147	Mono-like	FAM107B
IER2	4.07E-151	-0.604040603	0.73	0.738	8.15E-147	Mono-like	IER2
ABHD5	8.51E-151	0.273584767	0.401	0.33	1.70E-146	Mono-like	ABHD5
HSPD1	2.70E-149	0.546152457	0.811	0.757	5.41E-145	Mono-like	HSPD1
FKBP5	3.92E-149	0.365912856	0.492	0.443	7.85E-145	Mono-like	FKBP5
ACSL3	7.99E-146	0.440372229	0.447	0.403	1.60E-141	Mono-like	ACSL3
MIF	7.72E-144	-0.406667618	0.392	0.473	1.54E-139	Mono-like	MIF
CPD	3.58E-142	0.260058892	0.248	0.185	7.15E-138	Mono-like	CPD
DSE	5.40E-142	0.26147809	0.526	0.466	1.08E-137	Mono-like	DSE
RNF19B	1.25E-139	0.250720514	0.305	0.244	2.50E-135	Mono-like	RNF19B
ZFYVE16	6.42E-130	0.289702255	0.569	0.528	1.29E-125	Mono-like	ZFYVE16
CSF1R	2.81E-127	-0.270458279	0.633	0.677	5.61E-123	Mono-like	CSF1R
CXCL10	1.32E-125	-1.120292923	0.075	0.132	2.65E-121	Mono-like	CXCL10
HSP90AB1	3.04E-121	0.272727544	0.956	0.917	6.09E-117	Mono-like	HSP90AB1
C15orf48	1.64E-120	0.38097209	0.518	0.451	3.28E-116	Mono-like	C15orf48
IVNS1ABP	1.36E-110	0.250673824	0.543	0.499	2.73E-106	Mono-like	IVNS1ABP
XAF1	4.83E-109	-0.252916022	0.373	0.455	9.66E-105	Mono-like	XAF1
MRPL18	1.50E-107	0.340472832	0.549	0.513	3.00E-103	Mono-like	MRPL18
PKM	4.82E-106	-0.285954567	0.758	0.763	9.65E-102	Mono-like	PKM
ANXA2	1.44E-102	-0.251398239	0.862	0.845	2.87E-98	Mono-like	ANXA2
TSC22D3	6.00E-101	0.308884294	0.635	0.602	1.20E-96	Mono-like	TSC22D3
CXCL3	2.53E-97	-0.442584559	0.299	0.365	5.06E-93	Mono-like	CXCL3
MAFB	1.64E-95	0.311540213	0.805	0.781	3.28E-91	Mono-like	MAFB
CEBPD	4.08E-95	0.341702093	0.773	0.779	8.17E-91	Mono-like	CEBPD
ADM	1.70E-94	-0.393286243	0.244	0.309	3.40E-90	Mono-like	ADM
TNF	1.59E-89	-0.347699222	0.218	0.28	3.17E-85	Mono-like	TNF
GADD45B	3.37E-85	-0.38087531	0.763	0.763	6.73E-81	Mono-like	GADD45B
HLA-DQA2	3.59E-85	0.381319874	0.519	0.481	7.17E-81	Mono-like	HLA-DQA2
CD93	5.10E-81	0.266084841	0.519	0.464	1.02E-76	Mono-like	CD93
GAPDH	4.23E-72	-0.352995089	0.982	0.965	8.46E-68	Mono-like	GAPDH
HSP90AA1	6.07E-66	0.462232749	0.985	0.966	1.21E-61	Mono-like	HSP90AA1
H2AFZ	7.92E-66	-0.300599608	0.721	0.744	1.58E-61	Mono-like	H2AFZ
HSPH1	1.54E-58	0.434447695	0.729	0.692	3.08E-54	Mono-like	HSPH1
F13A1	1.57E-58	-0.521494234	0.294	0.331	3.14E-54	Mono-like	F13A1
MT1E	5.28E-57	-0.415981573	0.145	0.189	1.06E-52	Mono-like	MT1E
CYP1B1	1.31E-55	-0.308492074	0.115	0.154	2.62E-51	Mono-like	CYP1B1
HLA-DPB1	2.46E-54	0.286465567	0.93	0.907	4.92E-50	Mono-like	HLA-DPB1
ADAM8	3.40E-33	-0.301487579	0.176	0.204	6.81E-29	Mono-like	ADAM8
ZFAND2A	9.21E-28	0.388149672	0.423	0.399	1.84E-23	Mono-like	ZFAND2A
NR4A2	6.95E-15	-0.401274576	0.696	0.638	1.39E-10	Mono-like	NR4A2
HSPA1A	6.51E-13	0.327753641	0.857	0.861	1.30E-08	Mono-like	HSPA1A
TGM2	2.50E-10	0.253449774	0.168	0.159	5.00E-06	Mono-like	TGM2
CDKN1C	1.45E-09	0.309973671	0.155	0.148	2.90E-05	Mono-like	CDKN1C
MARCO	1.07E-08	-1.246493079	0.199	0.202	0.000213536	Mono-like	MARCO
ATF3	5.27E-08	-0.263046309	0.677	0.631	0.00105409	Mono-like	ATF3
IGKC	5.90E-08	-0.35329629	0.298	0.281	0.00118081	Mono-like	IGKC
CACYBP	1.40E-07	0.254220175	0.564	0.587	0.00280968	Mono-like	CACYBP
SPP1.1	0	3.318222	0.801	0.282	0	Mph_SPP1	SPP1
FN1.1	0	2.195923735	0.472	0.177	0	Mph_SPP1	FN1
NUPR1.1	0	1.836655542	0.531	0.25	0	Mph_SPP1	NUPR1
CCL20	0	1.734165721	0.303	0.129	0	Mph_SPP1	CCL20
ALOX5AP.1	0	1.589904948	0.637	0.302	0	Mph_SPP1	ALOX5AP
C15orf48.1	0	1.433879949	0.714	0.357	0	Mph_SPP1	C15orf48
OLR1.1	0	1.390770107	0.59	0.212	0	Mph_SPP1	OLR1
CSTB.1	0	1.377045836	0.915	0.896	0	Mph_SPP1	CSTB
IFI6.1	0	1.346727253	0.665	0.552	0	Mph_SPP1	IFI6
CCL2.1	0	1.258561731	0.311	0.227	0	Mph_SPP1	CCL2
LDHA	0	1.242922325	0.811	0.699	0	Mph_SPP1	LDHA
APOC1.1	0	1.216724903	0.874	0.718	0	Mph_SPP1	APOC1
ISG15	0	1.183707266	0.617	0.565	0	Mph_SPP1	ISG15
CD9.1	0	1.125564321	0.737	0.44	0	Mph_SPP1	CD9
FCGR2B	0	1.096479097	0.506	0.201	0	Mph_SPP1	FCGR2B
S100A10	0	1.08452266	0.907	0.827	0	Mph_SPP1	S100A10
CAPG.1	0	1.082287062	0.81	0.571	0	Mph_SPP1	CAPG
RGCC.1	0	1.052697352	0.543	0.334	0	Mph_SPP1	RGCC
ADAM8.1	0	1.023804239	0.413	0.114	0	Mph_SPP1	ADAM8
G0S2.1	0	1.002707357	0.55	0.355	0	Mph_SPP1	G0S2
SLC16A10.1	0	0.982572855	0.412	0.155	0	Mph_SPP1	SLC16A10
CXCL8	0	0.97664525	0.649	0.501	0	Mph_SPP1	CXCL8
LGALS1.1	0	0.971754861	0.942	0.891	0	Mph_SPP1	LGALS1
CTSL.1	0	0.965860453	0.825	0.718	0	Mph_SPP1	CTSL
MIF.1	0	0.962230324	0.598	0.408	0	Mph_SPP1	MIF
PLIN2	0	0.94141051	0.779	0.732	0	Mph_SPP1	PLIN2
GCHFR.1	0	0.930945581	0.378	0.169	0	Mph_SPP1	GCHFR
SLC11A1.1	0	0.909019483	0.553	0.328	0	Mph_SPP1	SLC11A1
EREG.1	0	0.895994329	0.266	0.149	0	Mph_SPP1	EREG
SDS	0	0.89250086	0.516	0.326	0	Mph_SPP1	SDS
GAPDH.1	0	0.883126393	0.962	0.969	0	Mph_SPP1	GAPDH
HK2	0	0.879922927	0.359	0.143	0	Mph_SPP1	HK2
TREM2.1	0	0.875662756	0.605	0.346	0	Mph_SPP1	TREM2
FABP5.1	0	0.872419201	0.78	0.617	0	Mph_SPP1	FABP5
RGS1.1	0	0.870776119	0.73	0.544	0	Mph_SPP1	RGS1
CLEC5A	0	0.842992052	0.326	0.076	0	Mph_SPP1	CLEC5A
S100A11	0	0.836764673	0.973	0.976	0	Mph_SPP1	S100A11
SLC16A3	0	0.836200719	0.655	0.438	0	Mph_SPP1	SLC16A3
ERO1A.1	0	0.833494501	0.498	0.32	0	Mph_SPP1	ERO1A
IL1RN	0	0.826765963	0.438	0.32	0	Mph_SPP1	IL1RN
HTRA1.1	0	0.824628473	0.24	0.059	0	Mph_SPP1	HTRA1
SLC2A3.1	0	0.824536126	0.628	0.426	0	Mph_SPP1	SLC2A3
RALA	0	0.822134191	0.546	0.341	0	Mph_SPP1	RALA
INHBA	0	0.815876859	0.142	0.058	0	Mph_SPP1	INHBA
IL4I1.1	0	0.80426701	0.446	0.219	0	Mph_SPP1	IL4I1
VEGFA.1	0	0.768384284	0.593	0.357	0	Mph_SPP1	VEGFA
FBP1	0	0.765338549	0.463	0.369	0	Mph_SPP1	FBP1
ADM.1	0	0.7618859	0.392	0.264	0	Mph_SPP1	ADM
NDRG1	0	0.759164124	0.405	0.206	0	Mph_SPP1	NDRG1
ENO1	0	0.753369103	0.84	0.826	0	Mph_SPP1	ENO1
VIM	0	0.749096479	0.971	0.967	0	Mph_SPP1	VIM
GPNMB.1	0	0.748890987	0.799	0.592	0	Mph_SPP1	GPNMB
BTG1.1	0	0.722229495	0.858	0.863	0	Mph_SPP1	BTG1
CTSD.1	0	0.716036631	0.941	0.927	0	Mph_SPP1	CTSD
TPI1	0	0.715569194	0.852	0.849	0	Mph_SPP1	TPI1
ABL2.1	0	0.710888736	0.53	0.386	0	Mph_SPP1	ABL2
APOE.1	0	0.710175992	0.88	0.729	0	Mph_SPP1	APOE
C3.1	0	0.705143157	0.391	0.266	0	Mph_SPP1	C3
BNIP3.1	0	0.697645051	0.369	0.226	0	Mph_SPP1	BNIP3
SLC2A1	0	0.689800864	0.2	0.027	0	Mph_SPP1	SLC2A1
PKM.1	0	0.683447886	0.798	0.748	0	Mph_SPP1	PKM
CD109	0	0.651520243	0.345	0.11	0	Mph_SPP1	CD109
PMP22.1	0	0.640887854	0.469	0.29	0	Mph_SPP1	PMP22
SCD.1	0	0.623496861	0.423	0.299	0	Mph_SPP1	SCD
RPS27L.1	0	0.622150816	0.766	0.727	0	Mph_SPP1	RPS27L
YWHAH.1	0	0.61803323	0.654	0.602	0	Mph_SPP1	YWHAH
ANXA2.1	0	0.603061008	0.871	0.838	0	Mph_SPP1	ANXA2
GLUL.1	0	0.592141726	0.916	0.882	0	Mph_SPP1	GLUL
LHFPL2.1	0	0.59119272	0.489	0.299	0	Mph_SPP1	LHFPL2
PHLDA1	0	0.585236403	0.501	0.33	0	Mph_SPP1	PHLDA1
PLAUR.1	0	0.584457932	0.813	0.692	0	Mph_SPP1	PLAUR
ST14	0	0.582580849	0.358	0.143	0	Mph_SPP1	ST14
ALCAM.1	0	0.579552948	0.504	0.344	0	Mph_SPP1	ALCAM
PGK1	0	0.57321897	0.776	0.79	0	Mph_SPP1	PGK1
ANGPTL4	0	0.567509062	0.155	0.038	0	Mph_SPP1	ANGPTL4
TUBA1C.1	0	0.565731088	0.61	0.467	0	Mph_SPP1	TUBA1C
PLXDC2	0	0.559458816	0.628	0.542	0	Mph_SPP1	PLXDC2
LIMS1.1	0	0.556470826	0.768	0.726	0	Mph_SPP1	LIMS1
UPP1.1	0	0.551379537	0.6	0.495	0	Mph_SPP1	UPP1
SLC2A5.1	0	0.542030646	0.245	0.06	0	Mph_SPP1	SLC2A5
LGALS3.1	0	0.537879069	0.867	0.867	0	Mph_SPP1	LGALS3
ATP6V1F.1	0	0.537344049	0.837	0.838	0	Mph_SPP1	ATP6V1F
ATF5	0	0.535793352	0.473	0.343	0	Mph_SPP1	ATF5
TREM1.1	0	0.52684414	0.393	0.23	0	Mph_SPP1	TREM1
SDC2.1	0	0.524176907	0.273	0.179	0	Mph_SPP1	SDC2
FNDC3B	0	0.522488021	0.536	0.428	0	Mph_SPP1	FNDC3B
HAMP	0	0.516435293	0.148	0.042	0	Mph_SPP1	HAMP
LMNA.1	0	0.50848694	0.651	0.518	0	Mph_SPP1	LMNA
TFRC	0	0.502437301	0.453	0.355	0	Mph_SPP1	TFRC
ID3	0	0.497360613	0.335	0.216	0	Mph_SPP1	ID3
DSE.1	0	0.497048086	0.556	0.44	0	Mph_SPP1	DSE
LAPTM5	0	0.49025256	0.926	0.961	0	Mph_SPP1	LAPTM5
MMP14.1	0	0.488910953	0.356	0.196	0	Mph_SPP1	MMP14
PDXK	0	0.486541961	0.616	0.525	0	Mph_SPP1	PDXK
FTH1.1	0	0.476115257	0.998	1	0	Mph_SPP1	FTH1
TYMP	0	0.462704557	0.848	0.842	0	Mph_SPP1	TYMP
SEC61G	0	0.460909041	0.695	0.676	0	Mph_SPP1	SEC61G
IL7R	0	0.458210829	0.162	0.061	0	Mph_SPP1	IL7R
CADM1.1	0	0.458151935	0.237	0.075	0	Mph_SPP1	CADM1
ANPEP.1	0	0.458117537	0.339	0.195	0	Mph_SPP1	ANPEP
DOCK4.1	0	0.457597681	0.419	0.275	0	Mph_SPP1	DOCK4
SORL1	0	0.457462806	0.419	0.277	0	Mph_SPP1	SORL1
FAM162A	0	0.454756249	0.442	0.352	0	Mph_SPP1	FAM162A
GSN.1	0	0.453434851	0.65	0.62	0	Mph_SPP1	GSN
C4orf3	0	0.451249703	0.727	0.723	0	Mph_SPP1	C4orf3
TPM4	0	0.450531963	0.74	0.695	0	Mph_SPP1	TPM4
CYSTM1	0	0.450262422	0.479	0.387	0	Mph_SPP1	CYSTM1
EMP1	0	0.449584939	0.244	0.1	0	Mph_SPP1	EMP1
SLAMF9	0	0.445379249	0.15	0.023	0	Mph_SPP1	SLAMF9
CD81.1	0	0.445333179	0.827	0.753	0	Mph_SPP1	CD81
EGLN3	0	0.439175711	0.177	0.046	0	Mph_SPP1	EGLN3
LSP1.1	0	0.437893079	0.668	0.57	0	Mph_SPP1	LSP1
CALM1.1	0	0.436042694	0.879	0.913	0	Mph_SPP1	CALM1
HMGN1	0	0.433638163	0.7	0.637	0	Mph_SPP1	HMGN1
GSTO1	0	0.42991062	0.8	0.818	0	Mph_SPP1	GSTO1
HIF1A	0	0.425961153	0.683	0.661	0	Mph_SPP1	HIF1A
LPL.1	0	0.414084492	0.195	0.092	0	Mph_SPP1	LPL
P4HA1.1	0	0.410573219	0.526	0.445	0	Mph_SPP1	P4HA1
PPIF.1	0	0.405944497	0.563	0.491	0	Mph_SPP1	PPIF
OSM.1	0	0.402910058	0.287	0.198	0	Mph_SPP1	OSM
SGK1.1	0	0.401908896	0.749	0.714	0	Mph_SPP1	SGK1
ABCA1.1	0	0.40090834	0.622	0.56	0	Mph_SPP1	ABCA1
MAP3K2	0	0.399962749	0.583	0.537	0	Mph_SPP1	MAP3K2
CIB1	0	0.399174513	0.663	0.616	0	Mph_SPP1	CIB1
CD44.1	0	0.392762459	0.774	0.768	0	Mph_SPP1	CD44
PPP1R14B	0	0.391317209	0.485	0.418	0	Mph_SPP1	PPP1R14B
HEXB.1	0	0.387354954	0.639	0.598	0	Mph_SPP1	HEXB
RAB13.1	0	0.384151984	0.475	0.4	0	Mph_SPP1	RAB13
SLC25A19	0	0.380012247	0.315	0.183	0	Mph_SPP1	SLC25A19
RHEB	0	0.379908478	0.63	0.579	0	Mph_SPP1	RHEB
OLFML3	0	0.379794192	0.177	0.057	0	Mph_SPP1	OLFML3
ARHGAP18.1	0	0.378419609	0.657	0.574	0	Mph_SPP1	ARHGAP18
RASGRP3.1	0	0.376122993	0.344	0.215	0	Mph_SPP1	RASGRP3
ANKRD28	0	0.375588047	0.255	0.168	0	Mph_SPP1	ANKRD28
TNFAIP6.1	0	0.373680988	0.129	0.072	0	Mph_SPP1	TNFAIP6
FTL.1	0	0.373498243	0.999	1	0	Mph_SPP1	FTL
ACP5.1	0	0.372042175	0.58	0.496	0	Mph_SPP1	ACP5
ELL2	0	0.370565647	0.551	0.457	0	Mph_SPP1	ELL2
ATP13A3.1	0	0.370131357	0.546	0.458	0	Mph_SPP1	ATP13A3
VDAC1	0	0.369687367	0.658	0.632	0	Mph_SPP1	VDAC1
TGM2.1	0	0.369229456	0.225	0.134	0	Mph_SPP1	TGM2
GPI	0	0.368990022	0.444	0.365	0	Mph_SPP1	GPI
PDLIM7	0	0.368926201	0.251	0.113	0	Mph_SPP1	PDLIM7
SERPINE1	0	0.366030252	0.151	0.042	0	Mph_SPP1	SERPINE1
PEA15	0	0.365610163	0.496	0.405	0	Mph_SPP1	PEA15
SLC7A5.1	0	0.364648407	0.28	0.145	0	Mph_SPP1	SLC7A5
SKIL.1	0	0.364466279	0.519	0.426	0	Mph_SPP1	SKIL
AREG.1	0	0.364259317	0.28	0.19	0	Mph_SPP1	AREG
TANC2	0	0.359992775	0.27	0.158	0	Mph_SPP1	TANC2
CTSB.1	0	0.355993861	0.941	0.947	0	Mph_SPP1	CTSB
MMP19.1	0	0.354151156	0.328	0.239	0	Mph_SPP1	MMP19
ENO2	0	0.353824805	0.139	0.022	0	Mph_SPP1	ENO2
CORO1C	0	0.348105645	0.495	0.41	0	Mph_SPP1	CORO1C
IRAK1	0	0.346546143	0.413	0.34	0	Mph_SPP1	IRAK1
MFSD12	0	0.343010928	0.457	0.376	0	Mph_SPP1	MFSD12
CALR.1	0	0.342709733	0.816	0.814	0	Mph_SPP1	CALR
ITGA5.1	0	0.342390345	0.294	0.169	0	Mph_SPP1	ITGA5
HAVCR2	0	0.336556694	0.554	0.493	0	Mph_SPP1	HAVCR2
THBD.1	0	0.33611978	0.35	0.253	0	Mph_SPP1	THBD
DNASE2.1	0	0.334891295	0.426	0.34	0	Mph_SPP1	DNASE2
ABCG1.1	0	0.33433947	0.363	0.273	0	Mph_SPP1	ABCG1
GK.1	0	0.333783442	0.443	0.354	0	Mph_SPP1	GK
BCAT1.1	0	0.332879206	0.5	0.417	0	Mph_SPP1	BCAT1
GPR183.1	0	0.332876471	0.645	0.546	0	Mph_SPP1	GPR183
ENG.1	0	0.33264335	0.425	0.328	0	Mph_SPP1	ENG
MXI1	0	0.332026654	0.268	0.183	0	Mph_SPP1	MXI1
HS3ST1	0	0.331716582	0.206	0.091	0	Mph_SPP1	HS3ST1
PMEPA1	0	0.33092565	0.193	0.083	0	Mph_SPP1	PMEPA1
MSR1.1	0	0.329417561	0.711	0.648	0	Mph_SPP1	MSR1
TXN.1	0	0.328874852	0.793	0.797	0	Mph_SPP1	TXN
VKORC1.1	0	0.32812334	0.537	0.479	0	Mph_SPP1	VKORC1
CXXC5	0	0.324243442	0.31	0.209	0	Mph_SPP1	CXXC5
TMEM51.1	0	0.32421958	0.336	0.229	0	Mph_SPP1	TMEM51
PRDX1.1	0	0.321618807	0.882	0.877	0	Mph_SPP1	PRDX1
CD69	0	0.321311458	0.188	0.109	0	Mph_SPP1	CD69
SLC43A3	0	0.32125963	0.436	0.352	0	Mph_SPP1	SLC43A3
ADAM28	0	0.320892362	0.286	0.173	0	Mph_SPP1	ADAM28
NMB	0	0.31782544	0.154	0.084	0	Mph_SPP1	NMB
DYNLL1.1	0	0.316400651	0.843	0.866	0	Mph_SPP1	DYNLL1
ERRFI1	0	0.315096184	0.162	0.085	0	Mph_SPP1	ERRFI1
NFIL3.1	0	0.311650849	0.385	0.299	0	Mph_SPP1	NFIL3
GUK1	0	0.311426862	0.762	0.784	0	Mph_SPP1	GUK1
KRT8	0	0.309764872	0.14	0.081	0	Mph_SPP1	KRT8
HCFC1R1	0	0.308950718	0.354	0.269	0	Mph_SPP1	HCFC1R1
ANXA5	0	0.30787781	0.867	0.912	0	Mph_SPP1	ANXA5
CLDN1	0	0.306000969	0.119	0.043	0	Mph_SPP1	CLDN1
MGAT4A.1	0	0.293123645	0.47	0.384	0	Mph_SPP1	MGAT4A
BTG3	0	0.291533991	0.289	0.19	0	Mph_SPP1	BTG3
MAPK13	0	0.290105307	0.224	0.102	0	Mph_SPP1	MAPK13
GABARAPL1.1	0	0.287323858	0.419	0.34	0	Mph_SPP1	GABARAPL1
DBI.1	0	0.287107499	0.814	0.841	0	Mph_SPP1	DBI
INF2.1	0	0.286475023	0.261	0.183	0	Mph_SPP1	INF2
NRIP3	0	0.286449678	0.199	0.089	0	Mph_SPP1	NRIP3
GAL3ST4.1	0	0.28569777	0.225	0.108	0	Mph_SPP1	GAL3ST4
PFKP	0	0.28386231	0.184	0.064	0	Mph_SPP1	PFKP
SLC6A8	0	0.283202376	0.107	0.049	0	Mph_SPP1	SLC6A8
GBE1	0	0.282325384	0.225	0.137	0	Mph_SPP1	GBE1
CST6	0	0.280734373	0.11	0.017	0	Mph_SPP1	CST6
SNAI1.1	0	0.278285379	0.206	0.124	0	Mph_SPP1	SNAI1
BHLHE41	0	0.278225065	0.213	0.122	0	Mph_SPP1	BHLHE41
H3F3B.1	0	0.277256769	0.95	0.983	0	Mph_SPP1	H3F3B
DUSP4.1	0	0.275395609	0.154	0.081	0	Mph_SPP1	DUSP4
SDC4	0	0.275008522	0.243	0.149	0	Mph_SPP1	SDC4
RMDN3	0	0.273772701	0.237	0.149	0	Mph_SPP1	RMDN3
PDPN	0	0.272925047	0.126	0.014	0	Mph_SPP1	PDPN
WNT5A	0	0.271852585	0.107	0.015	0	Mph_SPP1	WNT5A
ADAMDEC1.1	0	0.270999651	0.183	0.109	0	Mph_SPP1	ADAMDEC1
GPR84	0	0.269688921	0.202	0.103	0	Mph_SPP1	GPR84
GSDME	0	0.267148326	0.217	0.103	0	Mph_SPP1	GSDME
KIFC3	0	0.266860677	0.179	0.063	0	Mph_SPP1	KIFC3
SEMA3C	0	0.266817242	0.133	0.038	0	Mph_SPP1	SEMA3C
EMP3.1	0	0.263507135	0.794	0.78	0	Mph_SPP1	EMP3
CHST11	0	0.263048811	0.366	0.28	0	Mph_SPP1	CHST11
ADCY3	0	0.261666162	0.202	0.115	0	Mph_SPP1	ADCY3
AMPD3	0	0.261139796	0.232	0.139	0	Mph_SPP1	AMPD3
ABCC3	0	0.260443064	0.259	0.185	0	Mph_SPP1	ABCC3
PTGS1	0	0.254531338	0.281	0.179	0	Mph_SPP1	PTGS1
SPHK1	0	0.254305978	0.255	0.161	0	Mph_SPP1	SPHK1
TNS1.1	0	0.250311008	0.221	0.146	0	Mph_SPP1	TNS1
AHI1	0	0.250138328	0.206	0.128	0	Mph_SPP1	AHI1
CELF2	0	-0.251408284	0.527	0.67	0	Mph_SPP1	CELF2
SLC9A9	0	-0.251701073	0.137	0.29	0	Mph_SPP1	SLC9A9
TESC.1	0	-0.251798019	0.051	0.158	0	Mph_SPP1	TESC
PHACTR2	0	-0.252492472	0.27	0.418	0	Mph_SPP1	PHACTR2
LILRB1	0	-0.253509526	0.286	0.43	0	Mph_SPP1	LILRB1
EIF3A.1	0	-0.253948134	0.587	0.737	0	Mph_SPP1	EIF3A
COX4I1	0	-0.254040143	0.864	0.957	0	Mph_SPP1	COX4I1
FABP1	0	-0.254115413	0.062	0.204	0	Mph_SPP1	FABP1
DHRS9	0	-0.254830734	0.097	0.188	0	Mph_SPP1	DHRS9
ARHGDIB	0	-0.255687373	0.773	0.901	0	Mph_SPP1	ARHGDIB
ROCK1	0	-0.255880296	0.557	0.698	0	Mph_SPP1	ROCK1
AGTPBP1	0	-0.257649503	0.105	0.214	0	Mph_SPP1	AGTPBP1
RPL23.1	0	-0.257928449	0.911	0.977	0	Mph_SPP1	RPL23
RPS29.1	0	-0.25800587	0.924	0.978	0	Mph_SPP1	RPS29
RPL10.1	0	-0.258303976	0.983	0.997	0	Mph_SPP1	RPL10
CAT	0	-0.258749747	0.401	0.561	0	Mph_SPP1	CAT
RPL7A.1	0	-0.258875854	0.93	0.985	0	Mph_SPP1	RPL7A
SSH2	0	-0.260605977	0.171	0.294	0	Mph_SPP1	SSH2
CSF1R.1	0	-0.260797329	0.585	0.706	0	Mph_SPP1	CSF1R
CALCOCO2	0	-0.261416605	0.256	0.422	0	Mph_SPP1	CALCOCO2
IFI16.1	0	-0.261852278	0.586	0.753	0	Mph_SPP1	IFI16
HDAC9	0	-0.261945074	0.076	0.219	0	Mph_SPP1	HDAC9
HLA-DMA	0	-0.262034076	0.77	0.849	0	Mph_SPP1	HLA-DMA
LILRB3.1	0	-0.262330919	0.334	0.445	0	Mph_SPP1	LILRB3
SNAP23	0	-0.26336317	0.36	0.541	0	Mph_SPP1	SNAP23
RPS27A.1	0	-0.266573958	0.947	0.991	0	Mph_SPP1	RPS27A
RPS3A.1	0	-0.267043079	0.948	0.991	0	Mph_SPP1	RPS3A
MAP3K3	0	-0.267330898	0.159	0.317	0	Mph_SPP1	MAP3K3
DICER1	0	-0.267562076	0.365	0.516	0	Mph_SPP1	DICER1
NACA.1	0	-0.2688544	0.931	0.981	0	Mph_SPP1	NACA
FGD2	0	-0.269817274	0.213	0.401	0	Mph_SPP1	FGD2
EIF3F.1	0	-0.270998436	0.568	0.731	0	Mph_SPP1	EIF3F
GIMAP8	0	-0.271052225	0.069	0.221	0	Mph_SPP1	GIMAP8
CCDC69	0	-0.271267017	0.106	0.204	0	Mph_SPP1	CCDC69
RPL37.1	0	-0.272019555	0.957	0.988	0	Mph_SPP1	RPL37
ACAP2	0	-0.272026601	0.405	0.556	0	Mph_SPP1	ACAP2
MYO1F	0	-0.273177918	0.421	0.57	0	Mph_SPP1	MYO1F
SERPINA1.1	0	-0.273239461	0.698	0.826	0	Mph_SPP1	SERPINA1
HLA-DRB5	0	-0.273279107	0.651	0.792	0	Mph_SPP1	HLA-DRB5
C3AR1.1	0	-0.273300706	0.496	0.6	0	Mph_SPP1	C3AR1
CD4.1	0	-0.273614908	0.565	0.71	0	Mph_SPP1	CD4
RPL39.1	0	-0.274292403	0.966	0.993	0	Mph_SPP1	RPL39
RHOG	0	-0.274903557	0.61	0.763	0	Mph_SPP1	RHOG
ZFP36	0	-0.275130725	0.76	0.858	0	Mph_SPP1	ZFP36
AHSG	0	-0.275435568	0.06	0.201	0	Mph_SPP1	AHSG
RAB32.1	0	-0.275507877	0.5	0.654	0	Mph_SPP1	RAB32
VNN2	0	-0.277100933	0.059	0.143	0	Mph_SPP1	VNN2
BIN2	0	-0.278231347	0.277	0.416	0	Mph_SPP1	BIN2
LCP2.1	0	-0.278398696	0.546	0.682	0	Mph_SPP1	LCP2
RPS12.1	0	-0.278538776	0.961	0.994	0	Mph_SPP1	RPS12
CLEC4E.1	0	-0.279129829	0.191	0.299	0	Mph_SPP1	CLEC4E
TLN1	0	-0.279513238	0.597	0.754	0	Mph_SPP1	TLN1
PFDN5.1	0	-0.279599333	0.907	0.976	0	Mph_SPP1	PFDN5
VAMP5	0	-0.279663982	0.41	0.592	0	Mph_SPP1	VAMP5
RPS7.1	0	-0.279912651	0.931	0.982	0	Mph_SPP1	RPS7
UBE2D1.1	0	-0.280385712	0.405	0.552	0	Mph_SPP1	UBE2D1
PDGFC.1	0	-0.280709126	0.11	0.261	0	Mph_SPP1	PDGFC
MAP3K1	0	-0.281380414	0.245	0.391	0	Mph_SPP1	MAP3K1
CORO1A.1	0	-0.282346876	0.503	0.589	0	Mph_SPP1	CORO1A
RACK1.1	0	-0.283093278	0.897	0.97	0	Mph_SPP1	RACK1
TBXAS1	0	-0.284296943	0.413	0.588	0	Mph_SPP1	TBXAS1
RPS11.1	0	-0.284689443	0.939	0.987	0	Mph_SPP1	RPS11
CRYL1.1	0	-0.284990793	0.234	0.395	0	Mph_SPP1	CRYL1
C2.1	0	-0.287814674	0.332	0.428	0	Mph_SPP1	C2
EIF3E.1	0	-0.289824025	0.667	0.822	0	Mph_SPP1	EIF3E
CCNI.1	0	-0.28992182	0.757	0.89	0	Mph_SPP1	CCNI
RPS28.1	0	-0.290028962	0.965	0.993	0	Mph_SPP1	RPS28
TPT1.1	0	-0.290491565	0.991	0.999	0	Mph_SPP1	TPT1
EIF3K.1	0	-0.29213535	0.723	0.871	0	Mph_SPP1	EIF3K
CD33	0	-0.292717829	0.271	0.44	0	Mph_SPP1	CD33
FYN.1	0	-0.292876286	0.055	0.162	0	Mph_SPP1	FYN
CPPED1	0	-0.293741004	0.281	0.423	0	Mph_SPP1	CPPED1
SPTLC2	0	-0.293776157	0.188	0.332	0	Mph_SPP1	SPTLC2
EEF2.1	0	-0.294853266	0.758	0.89	0	Mph_SPP1	EEF2
ARL5B.1	0	-0.295255944	0.283	0.389	0	Mph_SPP1	ARL5B
MTPN	0	-0.295510472	0.582	0.725	0	Mph_SPP1	MTPN
EIF4B	0	-0.295637773	0.531	0.704	0	Mph_SPP1	EIF4B
CCND3	0	-0.296407484	0.143	0.276	0	Mph_SPP1	CCND3
SASH1.1	0	-0.297036225	0.176	0.338	0	Mph_SPP1	SASH1
GSTK1	0	-0.297153109	0.521	0.705	0	Mph_SPP1	GSTK1
SERPINC1	0	-0.297304417	0.028	0.147	0	Mph_SPP1	SERPINC1
PECAM1	0	-0.298807534	0.385	0.543	0	Mph_SPP1	PECAM1
BLVRA.1	0	-0.299464367	0.422	0.597	0	Mph_SPP1	BLVRA
DDX21.1	0	-0.299928741	0.495	0.627	0	Mph_SPP1	DDX21
NCF1	0	-0.300554254	0.38	0.556	0	Mph_SPP1	NCF1
PTEN	0	-0.301503122	0.399	0.562	0	Mph_SPP1	PTEN
RPL7.1	0	-0.301844914	0.895	0.975	0	Mph_SPP1	RPL7
IL1R2.1	0	-0.302218082	0.063	0.157	0	Mph_SPP1	IL1R2
SESN3	0	-0.302287586	0.155	0.318	0	Mph_SPP1	SESN3
YWHAB	0	-0.303495531	0.776	0.909	0	Mph_SPP1	YWHAB
HLA-DRA	0	-0.304027925	0.958	0.984	0	Mph_SPP1	HLA-DRA
SCN1B.1	0	-0.304341614	0.113	0.273	0	Mph_SPP1	SCN1B
APOB	0	-0.305423796	0.057	0.198	0	Mph_SPP1	APOB
FLI1	0	-0.305548609	0.187	0.361	0	Mph_SPP1	FLI1
RPL11.1	0	-0.306723063	0.961	0.993	0	Mph_SPP1	RPL11
RCSD1	0	-0.307012705	0.248	0.431	0	Mph_SPP1	RCSD1
RPS4Y1.1	0	-0.309291429	0.474	0.653	0	Mph_SPP1	RPS4Y1
BIRC3.1	0	-0.309810404	0.295	0.409	0	Mph_SPP1	BIRC3
CCR1	0	-0.310000097	0.364	0.516	0	Mph_SPP1	CCR1
CASP1	0	-0.310009477	0.48	0.656	0	Mph_SPP1	CASP1
EBI3.1	0	-0.311500479	0.112	0.279	0	Mph_SPP1	EBI3
EMB	0	-0.313504445	0.214	0.324	0	Mph_SPP1	EMB
ME1.1	0	-0.314796123	0.142	0.306	0	Mph_SPP1	ME1
CALM2	0	-0.315427423	0.823	0.934	0	Mph_SPP1	CALM2
NRGN	0	-0.315523584	0.045	0.144	0	Mph_SPP1	NRGN
SCIMP	0	-0.317263676	0.229	0.408	0	Mph_SPP1	SCIMP
ADI1.1	0	-0.317287214	0.323	0.507	0	Mph_SPP1	ADI1
ADD3	0	-0.319524265	0.129	0.284	0	Mph_SPP1	ADD3
STXBP2.1	0	-0.32013374	0.436	0.54	0	Mph_SPP1	STXBP2
SAMHD1	0	-0.321599045	0.649	0.811	0	Mph_SPP1	SAMHD1
FRMD4B.1	0	-0.322358557	0.391	0.53	0	Mph_SPP1	FRMD4B
LMO2	0	-0.322716863	0.263	0.436	0	Mph_SPP1	LMO2
ICAM3.1	0	-0.32554584	0.088	0.182	0	Mph_SPP1	ICAM3
RPS9.1	0	-0.3264549	0.95	0.99	0	Mph_SPP1	RPS9
DUSP1	0	-0.328077688	0.852	0.923	0	Mph_SPP1	DUSP1
RPL4.1	0	-0.328597393	0.784	0.909	0	Mph_SPP1	RPL4
CR1	0	-0.329009977	0.113	0.255	0	Mph_SPP1	CR1
ITM2B.1	0	-0.329116743	0.918	0.983	0	Mph_SPP1	ITM2B
SNX6.1	0	-0.329762695	0.64	0.777	0	Mph_SPP1	SNX6
MTSS1	0	-0.329808954	0.26	0.419	0	Mph_SPP1	MTSS1
CPM.1	0	-0.330820847	0.41	0.514	0	Mph_SPP1	CPM
KCTD12.1	0	-0.331164888	0.614	0.764	0	Mph_SPP1	KCTD12
ATP1B1.1	0	-0.332661051	0.441	0.562	0	Mph_SPP1	ATP1B1
TMEM37.1	0	-0.333688293	0.176	0.339	0	Mph_SPP1	TMEM37
ITSN1.1	0	-0.335514363	0.186	0.352	0	Mph_SPP1	ITSN1
TNFSF10	0	-0.336290914	0.24	0.437	0	Mph_SPP1	TNFSF10
AHNAK	0	-0.336374351	0.596	0.718	0	Mph_SPP1	AHNAK
H3F3A.1	0	-0.337257803	0.943	0.983	0	Mph_SPP1	H3F3A
RPS15A.1	0	-0.33907948	0.936	0.985	0	Mph_SPP1	RPS15A
ALDH1A1.1	0	-0.339132031	0.275	0.458	0	Mph_SPP1	ALDH1A1
IQGAP1	0	-0.339753039	0.69	0.839	0	Mph_SPP1	IQGAP1
RPL19.1	0	-0.341638512	0.961	0.993	0	Mph_SPP1	RPL19
PYCARD	0	-0.342072576	0.678	0.839	0	Mph_SPP1	PYCARD
RPL26.1	0	-0.34219524	0.932	0.984	0	Mph_SPP1	RPL26
GAS7	0	-0.342766955	0.246	0.412	0	Mph_SPP1	GAS7
CDKN2D	0	-0.343253167	0.055	0.164	0	Mph_SPP1	CDKN2D
MAFB.1	0	-0.344019133	0.696	0.819	0	Mph_SPP1	MAFB
LRRC25	0	-0.346953738	0.327	0.507	0	Mph_SPP1	LRRC25
DOK2	0	-0.34734488	0.399	0.605	0	Mph_SPP1	DOK2
CD163L1.1	0	-0.347390643	0.041	0.203	0	Mph_SPP1	CD163L1
CD74.1	0	-0.348014772	0.958	0.986	0	Mph_SPP1	CD74
TALDO1	0	-0.348851787	0.66	0.794	0	Mph_SPP1	TALDO1
RPL30.1	0	-0.349030794	0.955	0.992	0	Mph_SPP1	RPL30
SERPINB1.1	0	-0.349598461	0.637	0.743	0	Mph_SPP1	SERPINB1
C19orf38.1	0	-0.349638914	0.112	0.254	0	Mph_SPP1	C19orf38
RPL5.1	0	-0.351450551	0.878	0.969	0	Mph_SPP1	RPL5
EEF1A1.1	0	-0.352442244	0.99	0.999	0	Mph_SPP1	EEF1A1
METTL7A	0	-0.352767955	0.25	0.442	0	Mph_SPP1	METTL7A
RPS23.1	0	-0.353297398	0.954	0.993	0	Mph_SPP1	RPS23
PID1	0	-0.354345924	0.08	0.273	0	Mph_SPP1	PID1
IRAK3.1	0	-0.358231805	0.273	0.404	0	Mph_SPP1	IRAK3
HLA-DQA2.1	0	-0.359268678	0.402	0.52	0	Mph_SPP1	HLA-DQA2
CEBPD.1	0	-0.359452897	0.678	0.819	0	Mph_SPP1	CEBPD
NUDT16	0	-0.359563108	0.216	0.394	0	Mph_SPP1	NUDT16
PGLS.1	0	-0.35993656	0.536	0.725	0	Mph_SPP1	PGLS
EPHX1.1	0	-0.360765998	0.203	0.369	0	Mph_SPP1	EPHX1
TCF7L2	0	-0.362184884	0.138	0.32	0	Mph_SPP1	TCF7L2
LYN.1	0	-0.365197509	0.568	0.737	0	Mph_SPP1	LYN
HLA-DRB1	0	-0.365649442	0.891	0.931	0	Mph_SPP1	HLA-DRB1
GFRA2	0	-0.369053662	0.027	0.204	0	Mph_SPP1	GFRA2
CARD16.1	0	-0.369127036	0.521	0.697	0	Mph_SPP1	CARD16
RPL21.1	0	-0.369728089	0.931	0.988	0	Mph_SPP1	RPL21
GIMAP1	0	-0.371868105	0.167	0.373	0	Mph_SPP1	GIMAP1
TSPAN4.1	0	-0.373718274	0.414	0.555	0	Mph_SPP1	TSPAN4
GNG2	0	-0.373857558	0.145	0.344	0	Mph_SPP1	GNG2
MARCH1.1	0	-0.378208988	0.417	0.595	0	Mph_SPP1	1-Mar
FNBP1	0	-0.38036797	0.468	0.669	0	Mph_SPP1	FNBP1
RPS10.1	0	-0.384399508	0.734	0.855	0	Mph_SPP1	RPS10
PLBD1	0	-0.384872898	0.381	0.478	0	Mph_SPP1	PLBD1
RGL1.1	0	-0.387454903	0.189	0.359	0	Mph_SPP1	RGL1
HLA-DPA1	0	-0.388452741	0.905	0.937	0	Mph_SPP1	HLA-DPA1
ZNF106	0	-0.389232325	0.382	0.57	0	Mph_SPP1	ZNF106
ADGRE5.1	0	-0.390649107	0.333	0.524	0	Mph_SPP1	ADGRE5
FOS.1	0	-0.391331479	0.782	0.891	0	Mph_SPP1	FOS
PTPRE.1	0	-0.391836394	0.494	0.669	0	Mph_SPP1	PTPRE
LRRK2	0	-0.392516081	0.153	0.26	0	Mph_SPP1	LRRK2
FBXL5	0	-0.392674516	0.25	0.419	0	Mph_SPP1	FBXL5
ADA2	0	-0.392955319	0.518	0.721	0	Mph_SPP1	ADA2
TNFAIP2	0	-0.393429325	0.554	0.762	0	Mph_SPP1	TNFAIP2
GADD45B.1	0	-0.395515311	0.705	0.787	0	Mph_SPP1	GADD45B
AP1S2.1	0	-0.395625854	0.594	0.77	0	Mph_SPP1	AP1S2
HLA-DPB1.1	0	-0.396971708	0.881	0.922	0	Mph_SPP1	HLA-DPB1
IQGAP2.1	0	-0.39701409	0.507	0.694	0	Mph_SPP1	IQGAP2
HCK.1	0	-0.400116285	0.403	0.605	0	Mph_SPP1	HCK
TLR4	0	-0.400788536	0.323	0.528	0	Mph_SPP1	TLR4
RPL35A.1	0	-0.404660674	0.92	0.977	0	Mph_SPP1	RPL35A
SDC3.1	0	-0.405034364	0.283	0.4	0	Mph_SPP1	SDC3
RPS14.1	0	-0.405685051	0.958	0.993	0	Mph_SPP1	RPS14
NAAA	0	-0.409366562	0.212	0.429	0	Mph_SPP1	NAAA
HLA-E	0	-0.409992302	0.889	0.966	0	Mph_SPP1	HLA-E
MCOLN1.1	0	-0.415769141	0.37	0.531	0	Mph_SPP1	MCOLN1
ARPC1B	0	-0.422273996	0.695	0.842	0	Mph_SPP1	ARPC1B
RGS18	0	-0.432810058	0.114	0.312	0	Mph_SPP1	RGS18
RPL34.1	0	-0.433578007	0.954	0.99	0	Mph_SPP1	RPL34
WASF2	0	-0.434420422	0.514	0.72	0	Mph_SPP1	WASF2
CD93.1	0	-0.436691261	0.355	0.518	0	Mph_SPP1	CD93
CDA	0	-0.439182466	0.058	0.166	0	Mph_SPP1	CDA
METTL9	0	-0.441904839	0.335	0.513	0	Mph_SPP1	METTL9
SLC25A6.1	0	-0.442434886	0.725	0.879	0	Mph_SPP1	SLC25A6
TF	0	-0.442899352	0.083	0.259	0	Mph_SPP1	TF
EIF3L.1	0	-0.443627567	0.491	0.703	0	Mph_SPP1	EIF3L
PRKCB.1	0	-0.443824412	0.23	0.441	0	Mph_SPP1	PRKCB
LCP1.1	0	-0.44814849	0.738	0.884	0	Mph_SPP1	LCP1
CSF3R	0	-0.448705904	0.33	0.449	0	Mph_SPP1	CSF3R
LIMD2.1	0	-0.448758094	0.247	0.456	0	Mph_SPP1	LIMD2
NUP214	0	-0.44942664	0.337	0.522	0	Mph_SPP1	NUP214
GLIPR1	0	-0.450282091	0.537	0.739	0	Mph_SPP1	GLIPR1
HCLS1	0	-0.450605917	0.585	0.792	0	Mph_SPP1	HCLS1
SULT1A1	0	-0.451848191	0.143	0.367	0	Mph_SPP1	SULT1A1
GIMAP4.1	0	-0.454469724	0.361	0.592	0	Mph_SPP1	GIMAP4
PABPC1.1	0	-0.454673227	0.865	0.963	0	Mph_SPP1	PABPC1
HRH2	0	-0.460524606	0.088	0.237	0	Mph_SPP1	HRH2
FPR1.1	0	-0.470431982	0.363	0.465	0	Mph_SPP1	FPR1
RPS8.1	0	-0.477607916	0.945	0.99	0	Mph_SPP1	RPS8
APOH	0	-0.477980633	0.08	0.299	0	Mph_SPP1	APOH
GYPC.1	0	-0.478123194	0.51	0.602	0	Mph_SPP1	GYPC
HP	0	-0.479590499	0.083	0.295	0	Mph_SPP1	HP
DUSP6.1	0	-0.480240183	0.294	0.446	0	Mph_SPP1	DUSP6
DNASE1L3	0	-0.484610943	0.032	0.151	0	Mph_SPP1	DNASE1L3
CD55.1	0	-0.485572729	0.379	0.492	0	Mph_SPP1	CD55
RBP4	0	-0.48577175	0.117	0.333	0	Mph_SPP1	RBP4
RPL6.1	0	-0.485796442	0.911	0.98	0	Mph_SPP1	RPL6
CYBB	0	-0.486359969	0.672	0.872	0	Mph_SPP1	CYBB
AMBP	0	-0.486470656	0.123	0.334	0	Mph_SPP1	AMBP
CLEC10A.1	0	-0.486560953	0.125	0.267	0	Mph_SPP1	CLEC10A
HES1	0	-0.48663104	0.261	0.397	0	Mph_SPP1	HES1
NAIP.1	0	-0.488733013	0.316	0.555	0	Mph_SPP1	NAIP
LILRA5.1	0	-0.488805785	0.127	0.28	0	Mph_SPP1	LILRA5
FUCA1.1	0	-0.492462713	0.356	0.509	0	Mph_SPP1	FUCA1
IFITM2.1	0	-0.493978642	0.512	0.705	0	Mph_SPP1	IFITM2
CD48.1	0	-0.4987854	0.504	0.647	0	Mph_SPP1	CD48
FYB1	0	-0.499746365	0.682	0.863	0	Mph_SPP1	FYB1
LYST.1	0	-0.505390692	0.206	0.371	0	Mph_SPP1	LYST
GMFG.1	0	-0.506993406	0.665	0.851	0	Mph_SPP1	GMFG
STK17B.1	0	-0.509958104	0.316	0.495	0	Mph_SPP1	STK17B
VSIR.1	0	-0.512743188	0.435	0.657	0	Mph_SPP1	VSIR
AOAH.1	0	-0.513310453	0.272	0.543	0	Mph_SPP1	AOAH
RPS13.1	0	-0.514949425	0.934	0.989	0	Mph_SPP1	RPS13
NCOA4	0	-0.517243225	0.495	0.721	0	Mph_SPP1	NCOA4
P2RY13	0	-0.527384839	0.099	0.332	0	Mph_SPP1	P2RY13
MEGF9	0	-0.529988116	0.114	0.248	0	Mph_SPP1	MEGF9
CCL4L2.1	0	-0.533586171	0.499	0.571	0	Mph_SPP1	CCL4L2
GPR34.1	0	-0.536525073	0.323	0.481	0	Mph_SPP1	GPR34
GIMAP7.1	0	-0.541497493	0.115	0.346	0	Mph_SPP1	GIMAP7
LIPA.1	0	-0.54205639	0.66	0.738	0	Mph_SPP1	LIPA
CDC42EP3.1	0	-0.545586755	0.185	0.353	0	Mph_SPP1	CDC42EP3
MAF.1	0	-0.547204945	0.478	0.592	0	Mph_SPP1	MAF
AIF1	0	-0.549407993	0.906	0.984	0	Mph_SPP1	AIF1
F13A1.1	0	-0.549924052	0.222	0.369	0	Mph_SPP1	F13A1
LGALS2.1	0	-0.570476348	0.131	0.29	0	Mph_SPP1	LGALS2
DAB2.1	0	-0.579216337	0.668	0.674	0	Mph_SPP1	DAB2
PTPRC.1	0	-0.579490934	0.733	0.901	0	Mph_SPP1	PTPRC
IER2.1	0	-0.583013349	0.636	0.778	0	Mph_SPP1	IER2
LILRB2.1	0	-0.583585455	0.314	0.581	0	Mph_SPP1	LILRB2
IGSF6.1	0	-0.585845233	0.614	0.843	0	Mph_SPP1	IGSF6
C1QC.1	0	-0.587507687	0.747	0.711	0	Mph_SPP1	C1QC
MS4A4A.1	0	-0.597549977	0.597	0.68	0	Mph_SPP1	MS4A4A
EVI2B	0	-0.603608823	0.546	0.752	0	Mph_SPP1	EVI2B
CCL4.1	0	-0.609801839	0.535	0.609	0	Mph_SPP1	CCL4
LGMN.1	0	-0.618735089	0.711	0.682	0	Mph_SPP1	LGMN
LYVE1.1	0	-0.620633598	0.033	0.139	0	Mph_SPP1	LYVE1
CSTA.1	0	-0.622928601	0.402	0.48	0	Mph_SPP1	CSTA
CD302	0	-0.623730822	0.339	0.637	0	Mph_SPP1	CD302
KLF2	0	-0.626516416	0.478	0.671	0	Mph_SPP1	KLF2
BLVRB.1	0	-0.626617073	0.676	0.878	0	Mph_SPP1	BLVRB
CFD	0	-0.632335338	0.548	0.761	0	Mph_SPP1	CFD
FCGRT.1	0	-0.637381419	0.814	0.923	0	Mph_SPP1	FCGRT
APOA2	0	-0.638072689	0.246	0.555	0	Mph_SPP1	APOA2
TTR	0	-0.644568125	0.097	0.31	0	Mph_SPP1	TTR
CYP1B1.1	0	-0.64486924	0.079	0.178	0	Mph_SPP1	CYP1B1
CD163.1	0	-0.648259574	0.589	0.744	0	Mph_SPP1	CD163
CD209.1	0	-0.649972571	0.088	0.321	0	Mph_SPP1	CD209
MS4A6A.1	0	-0.668473564	0.712	0.907	0	Mph_SPP1	MS4A6A
CETP.1	0	-0.675904528	0.014	0.14	0	Mph_SPP1	CETP
ALB	0	-0.676812331	0.323	0.617	0	Mph_SPP1	ALB
TKT.1	0	-0.680598905	0.61	0.797	0	Mph_SPP1	TKT
GCA	0	-0.683978753	0.344	0.54	0	Mph_SPP1	GCA
FKBP5.1	0	-0.68881622	0.308	0.506	0	Mph_SPP1	FKBP5
WWP1.1	0	-0.697317347	0.174	0.456	0	Mph_SPP1	WWP1
JAML.1	0	-0.704262593	0.206	0.488	0	Mph_SPP1	JAML
SELL	0	-0.705300423	0.082	0.272	0	Mph_SPP1	SELL
SMAP2.1	0	-0.72370568	0.439	0.693	0	Mph_SPP1	SMAP2
CST3	0	-0.723794416	0.949	0.994	0	Mph_SPP1	CST3
MS4A7.1	0	-0.740954941	0.778	0.854	0	Mph_SPP1	MS4A7
PLAC8.1	0	-0.749770702	0.084	0.255	0	Mph_SPP1	PLAC8
IGF1.1	0	-0.752778675	0.105	0.368	0	Mph_SPP1	IGF1
POU2F2.1	0	-0.764632272	0.196	0.45	0	Mph_SPP1	POU2F2
APOA1	0	-0.764683072	0.132	0.44	0	Mph_SPP1	APOA1
CLEC12A.1	0	-0.777395055	0.128	0.357	0	Mph_SPP1	CLEC12A
CXCL12.1	0	-0.783866925	0.06	0.296	0	Mph_SPP1	CXCL12
C1QB.1	0	-0.810015579	0.743	0.728	0	Mph_SPP1	C1QB
LST1.1	0	-0.82655616	0.71	0.88	0	Mph_SPP1	LST1
PDK4.1	0	-0.827803304	0.219	0.388	0	Mph_SPP1	PDK4
RIPOR2	0	-0.834729313	0.026	0.216	0	Mph_SPP1	RIPOR2
C1QA.1	0	-0.849609807	0.774	0.745	0	Mph_SPP1	C1QA
MRC1.1	0	-0.863878456	0.361	0.577	0	Mph_SPP1	MRC1
MNDA	0	-0.864695907	0.53	0.616	0	Mph_SPP1	MNDA
APOC3	0	-0.882344902	0.098	0.418	0	Mph_SPP1	APOC3
CPVL	0	-0.886611596	0.55	0.806	0	Mph_SPP1	CPVL
RBP7	0	-0.908235504	0.088	0.361	0	Mph_SPP1	RBP7
CTSS	0	-0.929947577	0.89	0.978	0	Mph_SPP1	CTSS
LILRB5.1	0	-0.966672452	0.111	0.424	0	Mph_SPP1	LILRB5
FGL2	0	-1.068341841	0.584	0.899	0	Mph_SPP1	FGL2
VCAM1.1	0	-1.122903238	0.052	0.285	0	Mph_SPP1	VCAM1
MPEG1	0	-1.148904734	0.395	0.801	0	Mph_SPP1	MPEG1
CFP.1	0	-1.154930787	0.044	0.375	0	Mph_SPP1	CFP
FOLR2.1	0	-1.444414403	0.275	0.604	0	Mph_SPP1	FOLR2
FCN1.1	0	-1.524755953	0.158	0.343	0	Mph_SPP1	FCN1
CD5L.1	0	-1.786081228	0.014	0.179	0	Mph_SPP1	CD5L
SLC40A1.1	0	-1.825560615	0.301	0.641	0	Mph_SPP1	SLC40A1
SELENOP.1	0	-1.892931812	0.41	0.656	0	Mph_SPP1	SELENOP
S100A12.1	0	-2.493465566	0.04	0.206	0	Mph_SPP1	S100A12
GRB2	8.68E-304	0.302586447	0.758	0.783	1.74E-299	Mph_SPP1	GRB2
ADAM9.1	3.53E-297	0.284993862	0.496	0.432	7.05E-293	Mph_SPP1	ADAM9
MGST3.1	8.52E-297	0.309062565	0.719	0.725	1.70E-292	Mph_SPP1	MGST3
ITGB1	3.33E-295	0.328533024	0.688	0.697	6.66E-291	Mph_SPP1	ITGB1
SNAPC1	5.05E-295	0.31548826	0.275	0.201	1.01E-290	Mph_SPP1	SNAPC1
GPRIN3	2.98E-289	0.290697978	0.388	0.313	5.97E-285	Mph_SPP1	GPRIN3
PPDPF.1	5.37E-286	0.422117401	0.662	0.641	1.07E-281	Mph_SPP1	PPDPF
CREM.1	2.83E-284	0.387473416	0.62	0.577	5.67E-280	Mph_SPP1	CREM
RAPGEF1	2.56E-283	0.278522307	0.446	0.377	5.13E-279	Mph_SPP1	RAPGEF1
FAM107B.1	5.80E-281	0.321935367	0.464	0.402	1.16E-276	Mph_SPP1	FAM107B
FOSL2.1	1.50E-279	0.304770899	0.598	0.545	3.00E-275	Mph_SPP1	FOSL2
ZNF331	1.07E-274	0.269940762	0.598	0.522	2.13E-270	Mph_SPP1	ZNF331
P4HB.1	4.79E-274	0.331200369	0.688	0.691	9.58E-270	Mph_SPP1	P4HB
TGFBI.1	6.98E-273	0.455363288	0.714	0.752	1.40E-268	Mph_SPP1	TGFBI
CCL3L1.1	5.24E-271	-0.373345739	0.5	0.57	1.05E-266	Mph_SPP1	CCL3L1
LTA4H	5.80E-271	-0.27247149	0.349	0.431	1.16E-266	Mph_SPP1	LTA4H
CTNNB1.1	1.06E-270	0.319713389	0.63	0.601	2.12E-266	Mph_SPP1	CTNNB1
MCRIP2	1.74E-265	0.259354428	0.332	0.264	3.49E-261	Mph_SPP1	MCRIP2
TGIF1.1	1.02E-263	0.264994481	0.436	0.365	2.03E-259	Mph_SPP1	TGIF1
ABHD12.1	1.17E-263	0.264493149	0.42	0.352	2.35E-259	Mph_SPP1	ABHD12
NLRP3.1	8.52E-263	-0.257484277	0.283	0.368	1.70E-258	Mph_SPP1	NLRP3
SELENOW.1	9.36E-263	0.297742854	0.636	0.608	1.87E-258	Mph_SPP1	SELENOW
TCEAL9.1	1.26E-256	0.32841708	0.361	0.287	2.53E-252	Mph_SPP1	TCEAL9
METRNL.1	1.01E-254	0.280826173	0.66	0.634	2.03E-250	Mph_SPP1	METRNL
IL17RA	1.76E-254	-0.257086739	0.234	0.306	3.51E-250	Mph_SPP1	IL17RA
RSAD2	2.12E-253	0.515270799	0.149	0.097	4.25E-249	Mph_SPP1	RSAD2
UBA6	3.80E-253	0.323083231	0.349	0.282	7.60E-249	Mph_SPP1	UBA6
TDP2.1	7.28E-248	0.263008763	0.288	0.222	1.46E-243	Mph_SPP1	TDP2
CYP27A1	3.84E-247	0.297230319	0.264	0.196	7.67E-243	Mph_SPP1	CYP27A1
FMNL2.1	8.37E-246	0.293220896	0.469	0.406	1.67E-241	Mph_SPP1	FMNL2
FLOT1	4.66E-245	0.28861931	0.491	0.437	9.33E-241	Mph_SPP1	FLOT1
KRT18	5.21E-244	0.327041775	0.176	0.118	1.04E-239	Mph_SPP1	KRT18
FAM20C.1	2.00E-243	0.275648054	0.302	0.239	3.99E-239	Mph_SPP1	FAM20C
CXCL3.1	1.15E-238	0.722157775	0.408	0.336	2.31E-234	Mph_SPP1	CXCL3
PGAM1	1.51E-235	0.322840165	0.62	0.611	3.03E-231	Mph_SPP1	PGAM1
HMGA1.1	1.42E-234	0.262992317	0.404	0.338	2.84E-230	Mph_SPP1	HMGA1
PLD3.1	5.71E-233	-0.263478669	0.68	0.724	1.14E-228	Mph_SPP1	PLD3
S100A4.1	7.65E-233	-0.264211164	0.848	0.769	1.53E-228	Mph_SPP1	S100A4
ZNF385A	3.18E-228	0.300038004	0.433	0.374	6.36E-224	Mph_SPP1	ZNF385A
MTRNR2L12	7.23E-227	0.469592134	0.714	0.703	1.45E-222	Mph_SPP1	MTRNR2L12
RGS16	7.81E-226	0.323422472	0.115	0.069	1.56E-221	Mph_SPP1	RGS16
DDIT4.1	1.75E-224	0.478834293	0.448	0.385	3.51E-220	Mph_SPP1	DDIT4
CHMP1B.1	2.54E-215	0.365849581	0.634	0.613	5.07E-211	Mph_SPP1	CHMP1B
CXCR4.1	6.99E-211	0.272225439	0.701	0.661	1.40E-206	Mph_SPP1	CXCR4
ATP1B3.1	1.61E-209	0.299184417	0.712	0.716	3.22E-205	Mph_SPP1	ATP1B3
TGFBR1.1	2.66E-209	0.267128715	0.376	0.317	5.32E-205	Mph_SPP1	TGFBR1
NME1	4.12E-207	0.284109503	0.322	0.266	8.25E-203	Mph_SPP1	NME1
MX1.1	2.60E-206	0.532773363	0.379	0.333	5.20E-202	Mph_SPP1	MX1
BZW1.1	1.36E-205	0.310246065	0.633	0.622	2.73E-201	Mph_SPP1	BZW1
TSC22D1.1	2.81E-202	0.281775324	0.326	0.263	5.62E-198	Mph_SPP1	TSC22D1
MMP9.1	1.54E-199	0.596190313	0.304	0.238	3.08E-195	Mph_SPP1	MMP9
IFIT1.1	1.46E-197	0.575259996	0.193	0.143	2.93E-193	Mph_SPP1	IFIT1
LGALS3BP.1	2.10E-196	0.352753582	0.492	0.448	4.20E-192	Mph_SPP1	LGALS3BP
SPINK1	7.57E-196	0.33250741	0.114	0.071	1.52E-191	Mph_SPP1	SPINK1
SERTAD1	2.15E-195	0.286153982	0.443	0.389	4.29E-191	Mph_SPP1	SERTAD1
TUBB4B	1.03E-194	0.303694084	0.594	0.56	2.05E-190	Mph_SPP1	TUBB4B
LRPAP1	2.09E-191	0.312345237	0.574	0.561	4.17E-187	Mph_SPP1	LRPAP1
FGR.1	5.66E-181	-0.275417908	0.329	0.381	1.13E-176	Mph_SPP1	FGR
MPC2.1	1.55E-180	0.293862805	0.513	0.478	3.10E-176	Mph_SPP1	MPC2
IFIT3.1	2.75E-176	0.488559556	0.255	0.203	5.49E-172	Mph_SPP1	IFIT3
IFI44L.1	2.61E-174	0.466896064	0.333	0.287	5.23E-170	Mph_SPP1	IFI44L
HEXIM1	5.36E-174	0.261700397	0.292	0.236	1.07E-169	Mph_SPP1	HEXIM1
PPIB	8.21E-173	0.263963723	0.755	0.798	1.64E-168	Mph_SPP1	PPIB
ANXA1.1	5.35E-172	0.405273425	0.81	0.843	1.07E-167	Mph_SPP1	ANXA1
BEX3.1	4.74E-171	0.259137248	0.262	0.208	9.49E-167	Mph_SPP1	BEX3
EIF4EBP1	1.92E-170	0.310251354	0.487	0.452	3.84E-166	Mph_SPP1	EIF4EBP1
JPT1	5.31E-168	0.295723865	0.634	0.632	1.06E-163	Mph_SPP1	JPT1
BCL2A1.1	5.53E-161	0.370614344	0.606	0.563	1.11E-156	Mph_SPP1	BCL2A1
A2M.1	7.21E-160	-0.258371932	0.597	0.622	1.44E-155	Mph_SPP1	A2M
COTL1.1	1.90E-159	-0.282841699	0.794	0.854	3.79E-155	Mph_SPP1	COTL1
GADD45G.1	9.33E-155	0.251194925	0.257	0.204	1.87E-150	Mph_SPP1	GADD45G
EIF4E	6.81E-151	0.261576103	0.433	0.389	1.36E-146	Mph_SPP1	EIF4E
SERPINH1.1	3.75E-145	0.337463227	0.231	0.18	7.50E-141	Mph_SPP1	SERPINH1
GNA13	7.03E-144	0.255675772	0.58	0.562	1.41E-139	Mph_SPP1	GNA13
SLC25A37.1	8.58E-137	0.413204502	0.371	0.319	1.72E-132	Mph_SPP1	SLC25A37
MAP1LC3B	3.99E-136	0.252061628	0.701	0.717	7.99E-132	Mph_SPP1	MAP1LC3B
CCL3.1	1.27E-134	-0.33317433	0.626	0.653	2.53E-130	Mph_SPP1	CCL3
RAB42.1	1.12E-130	0.282879868	0.186	0.144	2.25E-126	Mph_SPP1	RAB42
PLK3.1	1.01E-127	0.260670117	0.457	0.414	2.01E-123	Mph_SPP1	PLK3
LY6E	2.91E-127	0.536025329	0.567	0.575	5.82E-123	Mph_SPP1	LY6E
LYZ.1	2.99E-114	-0.589229181	0.884	0.929	5.98E-110	Mph_SPP1	LYZ
S100A8.1	5.87E-113	-3.844760343	0.306	0.31	1.18E-108	Mph_SPP1	S100A8
GM2A.1	2.69E-112	0.276899812	0.516	0.497	5.38E-108	Mph_SPP1	GM2A
BNIP3L	6.78E-110	0.305306058	0.694	0.726	1.36E-105	Mph_SPP1	BNIP3L
EPSTI1	1.05E-108	0.301094615	0.482	0.461	2.10E-104	Mph_SPP1	EPSTI1
SLC38A2	2.16E-107	0.333268369	0.535	0.512	4.33E-103	Mph_SPP1	SLC38A2
EML4	3.77E-107	0.263340434	0.407	0.374	7.55E-103	Mph_SPP1	EML4
S100A9	1.33E-106	-2.66947763	0.606	0.622	2.65E-102	Mph_SPP1	S100A9
MXD1.1	1.02E-103	0.281106832	0.507	0.475	2.05E-99	Mph_SPP1	MXD1
CKLF	1.08E-98	0.286503099	0.562	0.558	2.16E-94	Mph_SPP1	CKLF
ZNF292	1.96E-94	0.254668497	0.361	0.326	3.92E-90	Mph_SPP1	ZNF292
IGHG3	6.48E-94	0.601043804	0.104	0.077	1.30E-89	Mph_SPP1	IGHG3
THBS1.1	7.91E-89	-0.503430961	0.112	0.146	1.58E-84	Mph_SPP1	THBS1
CXCL1.1	1.33E-87	0.270000487	0.142	0.107	2.65E-83	Mph_SPP1	CXCL1
ICAM1	1.51E-83	-0.25070532	0.542	0.571	3.01E-79	Mph_SPP1	ICAM1
CXCL2	9.25E-82	0.284530318	0.507	0.466	1.85E-77	Mph_SPP1	CXCL2
IER5L	4.50E-60	0.275579268	0.335	0.308	9.00E-56	Mph_SPP1	IER5L
TIMP1.1	1.13E-57	0.318683273	0.726	0.8	2.25E-53	Mph_SPP1	TIMP1
RETN	5.65E-55	0.471807061	0.198	0.169	1.13E-50	Mph_SPP1	RETN
IGHG4	2.70E-50	0.376190813	0.107	0.088	5.41E-46	Mph_SPP1	IGHG4
MTRNR2L8	2.19E-46	0.28154669	0.459	0.447	4.38E-42	Mph_SPP1	MTRNR2L8
MARCO.1	1.44E-40	-0.601298054	0.223	0.193	2.89E-36	Mph_SPP1	MARCO
IFRD1	2.08E-25	0.256499913	0.451	0.447	4.16E-21	Mph_SPP1	IFRD1
FCGBP.1	3.01E-25	0.423658474	0.141	0.126	6.01E-21	Mph_SPP1	FCGBP
IFI27.1	2.42E-24	0.689959623	0.274	0.267	4.85E-20	Mph_SPP1	IFI27
IGKC.1	1.09E-19	1.192741011	0.255	0.294	2.18E-15	Mph_SPP1	IGKC
MT1G.1	9.84E-12	-0.579969467	0.145	0.159	1.97E-07	Mph_SPP1	MT1G
IER5	2.74E-09	0.29010762	0.641	0.685	5.48E-05	Mph_SPP1	IER5
MT2A	2.21E-05	-0.294366072	0.64	0.645	0.44279089	Mph_SPP1	MT2A
CXCL10.1	0.002888197	0.297161566	0.127	0.124	1	Mph_SPP1	CXCL10
VCAN	0.00584998	-1.017314278	0.312	0.266	1	Mph_SPP1	VCAN
CXCL9.1	0	3.31590478	0.765	0.079	0	Mph_CXCL9	CXCL9
CXCL10.2	0	2.998258489	0.578	0.097	0	Mph_CXCL9	CXCL10
GBP1	0	1.928958187	0.829	0.368	0	Mph_CXCL9	GBP1
CXCL11	0	1.534011523	0.31	0.018	0	Mph_CXCL9	CXCL11
IL4I1.2	0	1.498762596	0.795	0.254	0	Mph_CXCL9	IL4I1
STAT1	0	1.399778337	0.911	0.545	0	Mph_CXCL9	STAT1
GBP5	0	1.380346557	0.688	0.184	0	Mph_CXCL9	GBP5
MMP12	0	1.330878264	0.215	0.047	0	Mph_CXCL9	MMP12
CTSC.1	0	1.326652671	0.976	0.816	0	Mph_CXCL9	CTSC
MMP9.2	0	1.316812403	0.588	0.237	0	Mph_CXCL9	MMP9
VAMP5.1	0	1.236125212	0.87	0.52	0	Mph_CXCL9	VAMP5
IDO1	0	1.230214302	0.185	0.013	0	Mph_CXCL9	IDO1
ADAMDEC1.2	0	1.222395845	0.497	0.108	0	Mph_CXCL9	ADAMDEC1
SERPING1.1	0	1.165872533	0.851	0.411	0	Mph_CXCL9	SERPING1
PRDX1.2	0	1.138884396	0.979	0.873	0	Mph_CXCL9	PRDX1
HLA-DQA1	0	1.109217802	0.983	0.76	0	Mph_CXCL9	HLA-DQA1
PSME2	0	1.099182851	0.935	0.695	0	Mph_CXCL9	PSME2
IFI27.2	0	1.083785737	0.553	0.252	0	Mph_CXCL9	IFI27
TMEM176B.1	0	1.081529172	0.919	0.671	0	Mph_CXCL9	TMEM176B
SLAMF7	0	1.076390908	0.647	0.182	0	Mph_CXCL9	SLAMF7
GBP4	0	1.074478939	0.72	0.277	0	Mph_CXCL9	GBP4
IL32.1	0	1.024828344	0.57	0.198	0	Mph_CXCL9	IL32
LAP3	0	1.017560878	0.905	0.619	0	Mph_CXCL9	LAP3
CD40.1	0	1.010677721	0.707	0.281	0	Mph_CXCL9	CD40
PPA1.1	0	1.0095843	0.739	0.382	0	Mph_CXCL9	PPA1
ISG15.1	0	0.996107992	0.818	0.566	0	Mph_CXCL9	ISG15
APOE.2	0	0.992115472	0.943	0.762	0	Mph_CXCL9	APOE
WARS.1	0	0.991913642	0.717	0.34	0	Mph_CXCL9	WARS
TXN.2	0	0.978037991	0.932	0.788	0	Mph_CXCL9	TXN
TYMP.1	0	0.972364486	0.975	0.836	0	Mph_CXCL9	TYMP
IGKC.2	0	0.954513646	0.597	0.264	0	Mph_CXCL9	IGKC
CTSZ.1	0	0.94743413	0.991	0.908	0	Mph_CXCL9	CTSZ
TAP1	0	0.918998152	0.731	0.309	0	Mph_CXCL9	TAP1
HLA-A	0	0.899418648	0.997	0.978	0	Mph_CXCL9	HLA-A
HLA-DQB1	0	0.887140944	0.982	0.828	0	Mph_CXCL9	HLA-DQB1
NUPR1.2	0	0.855374915	0.541	0.319	0	Mph_CXCL9	NUPR1
TMEM176A.1	0	0.820013293	0.851	0.545	0	Mph_CXCL9	TMEM176A
ATOX1.1	0	0.803562307	0.896	0.696	0	Mph_CXCL9	ATOX1
HLA-DRB1.1	0	0.802932523	0.993	0.915	0	Mph_CXCL9	HLA-DRB1
LILRB4.1	0	0.795954505	0.808	0.51	0	Mph_CXCL9	LILRB4
PLEKHO1	0	0.778017618	0.843	0.575	0	Mph_CXCL9	PLEKHO1
ATF5.1	0	0.76585458	0.719	0.361	0	Mph_CXCL9	ATF5
CTSH	0	0.756844462	0.932	0.748	0	Mph_CXCL9	CTSH
ANKRD22	0	0.749139959	0.437	0.092	0	Mph_CXCL9	ANKRD22
SCPEP1.1	0	0.746579735	0.822	0.567	0	Mph_CXCL9	SCPEP1
TNFSF10.1	0	0.745360928	0.633	0.365	0	Mph_CXCL9	TNFSF10
HLA-B	0	0.739758356	0.998	0.984	0	Mph_CXCL9	HLA-B
HLA-C	0	0.739313349	0.994	0.964	0	Mph_CXCL9	HLA-C
B2M	0	0.736663477	1	0.999	0	Mph_CXCL9	B2M
C15orf48.2	0	0.735151484	0.818	0.438	0	Mph_CXCL9	C15orf48
HLA-DRA.1	0	0.730269678	0.999	0.975	0	Mph_CXCL9	HLA-DRA
IRF1	0	0.727569435	0.783	0.553	0	Mph_CXCL9	IRF1
SLAMF8	0	0.72257676	0.708	0.281	0	Mph_CXCL9	SLAMF8
FCGR1A	0	0.718530815	0.738	0.376	0	Mph_CXCL9	FCGR1A
CCL5.1	0	0.714124926	0.452	0.181	0	Mph_CXCL9	CCL5
LYZ.2	0	0.709344156	0.983	0.912	0	Mph_CXCL9	LYZ
CD38	0	0.704140879	0.544	0.168	0	Mph_CXCL9	CD38
EPSTI1.1	0	0.699354907	0.785	0.448	0	Mph_CXCL9	EPSTI1
CD81.2	0	0.678140134	0.957	0.763	0	Mph_CXCL9	CD81
CAPG.2	0	0.661583575	0.843	0.627	0	Mph_CXCL9	CAPG
ACP5.2	0	0.661304647	0.746	0.507	0	Mph_CXCL9	ACP5
BAG3	0	0.654058469	0.607	0.425	0	Mph_CXCL9	BAG3
TNFSF13B	0	0.653757473	0.907	0.675	0	Mph_CXCL9	TNFSF13B
PSMB9	0	0.642670989	0.843	0.571	0	Mph_CXCL9	PSMB9
GBP2	0	0.642409639	0.797	0.496	0	Mph_CXCL9	GBP2
NR1H3.1	0	0.635333514	0.579	0.251	0	Mph_CXCL9	NR1H3
ENPP2	0	0.633611246	0.4	0.126	0	Mph_CXCL9	ENPP2
HSPB1	0	0.632131577	0.885	0.703	0	Mph_CXCL9	HSPB1
CHI3L1	0	0.632037724	0.181	0.043	0	Mph_CXCL9	CHI3L1
CALHM6	0	0.62888923	0.557	0.27	0	Mph_CXCL9	CALHM6
APOL3	0	0.628689318	0.448	0.134	0	Mph_CXCL9	APOL3
AKR1A1.1	0	0.627628608	0.87	0.633	0	Mph_CXCL9	AKR1A1
RARRES1.1	0	0.623454338	0.328	0.116	0	Mph_CXCL9	RARRES1
GADD45G.2	0	0.615862782	0.439	0.206	0	Mph_CXCL9	GADD45G
LGALS3BP.2	0	0.606269385	0.767	0.442	0	Mph_CXCL9	LGALS3BP
DNAJA4	0	0.604228259	0.558	0.366	0	Mph_CXCL9	DNAJA4
C1QB.2	0	0.601158179	0.945	0.719	0	Mph_CXCL9	C1QB
SERPINH1.2	0	0.597583342	0.378	0.183	0	Mph_CXCL9	SERPINH1
GLUL.2	0	0.594645407	0.968	0.887	0	Mph_CXCL9	GLUL
DNASE2.2	0	0.593749283	0.637	0.349	0	Mph_CXCL9	DNASE2
PLA2G2D	0	0.5933036	0.183	0.02	0	Mph_CXCL9	PLA2G2D
C2.2	0	0.589058653	0.678	0.384	0	Mph_CXCL9	C2
IGHG4.1	0	0.585520053	0.274	0.083	0	Mph_CXCL9	IGHG4
RASSF4.1	0	0.5806253	0.797	0.548	0	Mph_CXCL9	RASSF4
KCNMA1.1	0	0.573641106	0.674	0.343	0	Mph_CXCL9	KCNMA1
CCL19	0	0.567925685	0.126	0.011	0	Mph_CXCL9	CCL19
CTSB.2	0	0.564169236	0.991	0.942	0	Mph_CXCL9	CTSB
ISG20.1	0	0.564052423	0.409	0.207	0	Mph_CXCL9	ISG20
HLA-DPA1.1	0	0.559493582	0.996	0.924	0	Mph_CXCL9	HLA-DPA1
C1QC.2	0	0.558233717	0.933	0.709	0	Mph_CXCL9	C1QC
C1QA.2	0	0.552402289	0.946	0.742	0	Mph_CXCL9	C1QA
APOC1.2	0	0.54483533	0.945	0.752	0	Mph_CXCL9	APOC1
LGALS2.2	0	0.544199556	0.449	0.232	0	Mph_CXCL9	LGALS2
FCGR3A.1	0	0.544075053	0.886	0.71	0	Mph_CXCL9	FCGR3A
TSC22D1.2	0	0.543138796	0.478	0.269	0	Mph_CXCL9	TSC22D1
CD63.1	0	0.541724252	0.987	0.926	0	Mph_CXCL9	CD63
HLA-DRB5.1	0	0.540535774	0.929	0.741	0	Mph_CXCL9	HLA-DRB5
HLA-F	0	0.527298205	0.791	0.511	0	Mph_CXCL9	HLA-F
CALR.2	0	0.526441045	0.951	0.807	0	Mph_CXCL9	CALR
IL18	0	0.521351512	0.744	0.543	0	Mph_CXCL9	IL18
PDIA3	0	0.520255753	0.897	0.699	0	Mph_CXCL9	PDIA3
SOCS1	0	0.514438665	0.399	0.145	0	Mph_CXCL9	SOCS1
HAPLN3	0	0.513583537	0.359	0.038	0	Mph_CXCL9	HAPLN3
HLA-DMB.1	0	0.512472753	0.94	0.742	0	Mph_CXCL9	HLA-DMB
ACP2.1	0	0.504632638	0.64	0.329	0	Mph_CXCL9	ACP2
HLA-DPB1.2	0	0.503464006	0.995	0.905	0	Mph_CXCL9	HLA-DPB1
SNX10.1	0	0.501835761	0.805	0.602	0	Mph_CXCL9	SNX10
DRAM1	0	0.497420979	0.661	0.36	0	Mph_CXCL9	DRAM1
EIF4A3	0	0.490419213	0.746	0.559	0	Mph_CXCL9	EIF4A3
VOPP1.1	0	0.490110186	0.715	0.412	0	Mph_CXCL9	VOPP1
SOCS3.1	0	0.474119133	0.757	0.539	0	Mph_CXCL9	SOCS3
IL18BP	0	0.473911603	0.585	0.282	0	Mph_CXCL9	IL18BP
CD74.2	0	0.46658109	0.999	0.977	0	Mph_CXCL9	CD74
SYNGR2	0	0.464652327	0.817	0.585	0	Mph_CXCL9	SYNGR2
TCN2.1	0	0.463077541	0.545	0.289	0	Mph_CXCL9	TCN2
UBE2L6	0	0.46239248	0.742	0.469	0	Mph_CXCL9	UBE2L6
IGHG1	0	0.461458097	0.209	0.067	0	Mph_CXCL9	IGHG1
SMCO4	0	0.458507297	0.67	0.377	0	Mph_CXCL9	SMCO4
GSN.2	0	0.457215868	0.852	0.615	0	Mph_CXCL9	GSN
HLA-DQA2.2	0	0.454118188	0.703	0.473	0	Mph_CXCL9	HLA-DQA2
SAMD9L	0	0.449415899	0.582	0.315	0	Mph_CXCL9	SAMD9L
GLA	0	0.448082886	0.642	0.405	0	Mph_CXCL9	GLA
CCL13	0	0.438415054	0.166	0.042	0	Mph_CXCL9	CCL13
CD72	0	0.4366485	0.6	0.301	0	Mph_CXCL9	CD72
IFIH1	0	0.42925803	0.481	0.239	0	Mph_CXCL9	IFIH1
PARP14	0	0.428258497	0.767	0.552	0	Mph_CXCL9	PARP14
IL2RG	0	0.42654979	0.53	0.239	0	Mph_CXCL9	IL2RG
PSMB8	0	0.417425879	0.786	0.559	0	Mph_CXCL9	PSMB8
GM2A.2	0	0.417052446	0.724	0.489	0	Mph_CXCL9	GM2A
IFI35	0	0.414104521	0.588	0.332	0	Mph_CXCL9	IFI35
TAGAP	0	0.408623688	0.521	0.324	0	Mph_CXCL9	TAGAP
TMSB10	0	0.406272046	0.999	0.996	0	Mph_CXCL9	TMSB10
TNFAIP8	0	0.404672767	0.691	0.469	0	Mph_CXCL9	TNFAIP8
SELENOS	0	0.403580411	0.7	0.486	0	Mph_CXCL9	SELENOS
TFEC.1	0	0.403411741	0.722	0.47	0	Mph_CXCL9	TFEC
NUB1	0	0.402233084	0.582	0.338	0	Mph_CXCL9	NUB1
TAPBP	0	0.40153453	0.849	0.638	0	Mph_CXCL9	TAPBP
CLEC4E.2	0	0.401447716	0.487	0.255	0	Mph_CXCL9	CLEC4E
UBC	0	0.401395212	0.99	0.963	0	Mph_CXCL9	UBC
RGS16.1	0	0.390186944	0.191	0.076	0	Mph_CXCL9	RGS16
HLA-DMA.1	0	0.389883828	0.964	0.818	0	Mph_CXCL9	HLA-DMA
TOR3A	0	0.389158456	0.498	0.244	0	Mph_CXCL9	TOR3A
HSPA8	0	0.386936515	0.959	0.865	0	Mph_CXCL9	HSPA8
CTSL.2	0	0.383468861	0.907	0.74	0	Mph_CXCL9	CTSL
PLA2G7.1	0	0.382201756	0.704	0.485	0	Mph_CXCL9	PLA2G7
IGHG3.1	0	0.378682053	0.249	0.075	0	Mph_CXCL9	IGHG3
FCGR2B.1	0	0.376061882	0.495	0.277	0	Mph_CXCL9	FCGR2B
MYDGF	0	0.374977386	0.785	0.562	0	Mph_CXCL9	MYDGF
GALM.1	0	0.374400751	0.532	0.26	0	Mph_CXCL9	GALM
CD274	0	0.374194401	0.286	0.064	0	Mph_CXCL9	CD274
DYNLT1	0	0.371332482	0.763	0.546	0	Mph_CXCL9	DYNLT1
BST2.1	0	0.368740025	0.908	0.769	0	Mph_CXCL9	BST2
HLA-E.1	0	0.367053089	0.987	0.942	0	Mph_CXCL9	HLA-E
FMNL2.2	0	0.366157699	0.674	0.41	0	Mph_CXCL9	FMNL2
C1orf54.1	0	0.365576316	0.681	0.439	0	Mph_CXCL9	C1orf54
CD47	0	0.362914021	0.732	0.504	0	Mph_CXCL9	CD47
SERPINF1	0	0.360967936	0.421	0.225	0	Mph_CXCL9	SERPINF1
SQOR	0	0.358763821	0.706	0.46	0	Mph_CXCL9	SQOR
TFRC.1	0	0.358349564	0.589	0.371	0	Mph_CXCL9	TFRC
LAG3	0	0.356603845	0.246	0.055	0	Mph_CXCL9	LAG3
IGLC2	0	0.355996239	0.316	0.12	0	Mph_CXCL9	IGLC2
TNFRSF4	0	0.355856753	0.19	0.051	0	Mph_CXCL9	TNFRSF4
SPPL2A.1	0	0.355272591	0.731	0.492	0	Mph_CXCL9	SPPL2A
NBN	0	0.355156111	0.561	0.355	0	Mph_CXCL9	NBN
GRN.1	0	0.353745026	0.974	0.906	0	Mph_CXCL9	GRN
MMP14.2	0	0.34703568	0.472	0.228	0	Mph_CXCL9	MMP14
CYBA	0	0.342672499	0.994	0.965	0	Mph_CXCL9	CYBA
HLA-DOA.1	0	0.335450094	0.629	0.344	0	Mph_CXCL9	HLA-DOA
GCH1.1	0	0.331928989	0.425	0.192	0	Mph_CXCL9	GCH1
NECTIN2	0	0.330915732	0.549	0.283	0	Mph_CXCL9	NECTIN2
TAP2	0	0.330640797	0.452	0.196	0	Mph_CXCL9	TAP2
IL7R.1	0	0.327700971	0.206	0.083	0	Mph_CXCL9	IL7R
GRB2.1	0	0.326276698	0.905	0.768	0	Mph_CXCL9	GRB2
TNFRSF14	0	0.324244965	0.76	0.529	0	Mph_CXCL9	TNFRSF14
PSMA4	0	0.323497132	0.801	0.608	0	Mph_CXCL9	PSMA4
MTHFD2	0	0.321590683	0.615	0.378	0	Mph_CXCL9	MTHFD2
ICAM1.1	0	0.321257753	0.776	0.55	0	Mph_CXCL9	ICAM1
LHFPL2.2	0	0.320041507	0.554	0.341	0	Mph_CXCL9	LHFPL2
STOM.1	0	0.318282982	0.723	0.458	0	Mph_CXCL9	STOM
APOL6	0	0.317740798	0.62	0.389	0	Mph_CXCL9	APOL6
OPTN	0	0.317183275	0.353	0.127	0	Mph_CXCL9	OPTN
NUCB1.1	0	0.315747828	0.758	0.536	0	Mph_CXCL9	NUCB1
IL2RA	0	0.315068997	0.227	0.074	0	Mph_CXCL9	IL2RA
NRP2.1	0	0.310097399	0.705	0.454	0	Mph_CXCL9	NRP2
GSDMD	0	0.309859904	0.587	0.349	0	Mph_CXCL9	GSDMD
PEA15.1	0	0.309262437	0.662	0.417	0	Mph_CXCL9	PEA15
PSMA5	0	0.30753912	0.691	0.465	0	Mph_CXCL9	PSMA5
CD80	0	0.306288346	0.34	0.138	0	Mph_CXCL9	CD80
NFKBIE	0	0.306257895	0.54	0.303	0	Mph_CXCL9	NFKBIE
SRI	0	0.304846648	0.693	0.488	0	Mph_CXCL9	SRI
P4HB.2	0	0.302308263	0.858	0.68	0	Mph_CXCL9	P4HB
GRINA	0	0.301538057	0.821	0.625	0	Mph_CXCL9	GRINA
RALA.1	0	0.300141771	0.592	0.388	0	Mph_CXCL9	RALA
PLAU.1	0	0.299553297	0.554	0.338	0	Mph_CXCL9	PLAU
PSMA3	0	0.299270222	0.712	0.481	0	Mph_CXCL9	PSMA3
ATP6V0E1.1	0	0.294165428	0.946	0.864	0	Mph_CXCL9	ATP6V0E1
PSTPIP2.1	0	0.293447417	0.427	0.219	0	Mph_CXCL9	PSTPIP2
P2RY6	0	0.293142421	0.367	0.153	0	Mph_CXCL9	P2RY6
CASP4	0	0.292340745	0.741	0.527	0	Mph_CXCL9	CASP4
PLA2G4C	0	0.290637373	0.311	0.125	0	Mph_CXCL9	PLA2G4C
LYSMD2	0	0.289112704	0.54	0.308	0	Mph_CXCL9	LYSMD2
PHLDA2.1	0	0.28859235	0.428	0.243	0	Mph_CXCL9	PHLDA2
TIFAB	0	0.284081293	0.202	0.03	0	Mph_CXCL9	TIFAB
RALGDS	0	0.280584299	0.523	0.284	0	Mph_CXCL9	RALGDS
NCF1.1	0	0.280245595	0.716	0.493	0	Mph_CXCL9	NCF1
SLC25A19.1	0	0.280043181	0.427	0.209	0	Mph_CXCL9	SLC25A19
CAMK2D	0	0.276927826	0.435	0.223	0	Mph_CXCL9	CAMK2D
AIM2	0	0.273726589	0.269	0.065	0	Mph_CXCL9	AIM2
SLC31A2	0	0.273231168	0.67	0.446	0	Mph_CXCL9	SLC31A2
TMSB4X	0	0.270842659	1	0.998	0	Mph_CXCL9	TMSB4X
SECTM1	0	0.270601123	0.49	0.279	0	Mph_CXCL9	SECTM1
APOL1	0	0.269500965	0.328	0.128	0	Mph_CXCL9	APOL1
CHMP5	0	0.26814128	0.73	0.516	0	Mph_CXCL9	CHMP5
APOL2	0	0.26297989	0.357	0.154	0	Mph_CXCL9	APOL2
MVP	0	0.262513702	0.585	0.351	0	Mph_CXCL9	MVP
CBR1.1	0	0.260882152	0.605	0.381	0	Mph_CXCL9	CBR1
ABHD12.2	0	0.259271407	0.58	0.359	0	Mph_CXCL9	ABHD12
NECAP2	0	0.258935782	0.65	0.433	0	Mph_CXCL9	NECAP2
PDCD1LG2	0	0.258775132	0.285	0.079	0	Mph_CXCL9	PDCD1LG2
FBXO6	0	0.25555235	0.344	0.128	0	Mph_CXCL9	FBXO6
ALAS1	0	0.254285894	0.384	0.187	0	Mph_CXCL9	ALAS1
TMEM109	0	0.254157052	0.485	0.262	0	Mph_CXCL9	TMEM109
SIGLEC10	0	0.251998903	0.397	0.207	0	Mph_CXCL9	SIGLEC10
RPL9.1	0	-0.312851355	0.987	0.977	0	Mph_CXCL9	RPL9
UBA52.1	0	-0.318830188	0.987	0.975	0	Mph_CXCL9	UBA52
RPL13.1	0	-0.327055762	0.998	0.993	0	Mph_CXCL9	RPL13
RPL19.2	0	-0.343501362	0.993	0.984	0	Mph_CXCL9	RPL19
RPL14.1	0	-0.353778979	0.977	0.962	0	Mph_CXCL9	RPL14
RPS27A.2	0	-0.355495005	0.987	0.978	0	Mph_CXCL9	RPS27A
RPL8.1	0	-0.379773067	0.989	0.977	0	Mph_CXCL9	RPL8
RPL24.1	0	-0.381536474	0.973	0.958	0	Mph_CXCL9	RPL24
RPS15.1	0	-0.382845568	0.99	0.982	0	Mph_CXCL9	RPS15
RPL12.1	0	-0.385641597	0.989	0.98	0	Mph_CXCL9	RPL12
RPS6.1	0	-0.386795381	0.983	0.972	0	Mph_CXCL9	RPS6
RPL29.1	0	-0.389249787	0.984	0.973	0	Mph_CXCL9	RPL29
RPS25.1	0	-0.390773155	0.976	0.966	0	Mph_CXCL9	RPS25
PFDN5.2	0	-0.400174761	0.973	0.955	0	Mph_CXCL9	PFDN5
RPS3A.2	0	-0.401219247	0.987	0.978	0	Mph_CXCL9	RPS3A
RPL11.2	0	-0.404419706	0.993	0.983	0	Mph_CXCL9	RPL11
GNG2.1	0	-0.41182381	0.123	0.296	0	Mph_CXCL9	GNG2
RPLP2.1	0	-0.415498594	0.987	0.98	0	Mph_CXCL9	RPLP2
RPL38.1	0	-0.41884587	0.946	0.945	0	Mph_CXCL9	RPL38
FAU.1	0	-0.421183391	0.985	0.975	0	Mph_CXCL9	FAU
EIF1.1	0	-0.428573106	0.99	0.984	0	Mph_CXCL9	EIF1
RPS24.1	0	-0.430343761	0.995	0.987	0	Mph_CXCL9	RPS24
RPS14.2	0	-0.441113981	0.99	0.982	0	Mph_CXCL9	RPS14
RPS7.2	0	-0.451404575	0.98	0.966	0	Mph_CXCL9	RPS7
RPL22.1	0	-0.457623963	0.965	0.954	0	Mph_CXCL9	RPL22
RPLP1.1	0	-0.47040783	0.997	0.994	0	Mph_CXCL9	RPLP1
PABPC1.2	0	-0.475361597	0.947	0.934	0	Mph_CXCL9	PABPC1
RPL7.2	0	-0.477140549	0.968	0.951	0	Mph_CXCL9	RPL7
RPL31.1	0	-0.477394257	0.89	0.888	0	Mph_CXCL9	RPL31
RPS23.2	0	-0.479745834	0.989	0.981	0	Mph_CXCL9	RPS23
RPL5.2	0	-0.485498233	0.96	0.942	0	Mph_CXCL9	RPL5
RPL21.2	0	-0.486455875	0.982	0.971	0	Mph_CXCL9	RPL21
RPS29.2	0	-0.496266396	0.966	0.963	0	Mph_CXCL9	RPS29
RPL32.1	0	-0.504110991	0.991	0.986	0	Mph_CXCL9	RPL32
RPS26	0	-0.507536623	0.903	0.884	0	Mph_CXCL9	RPS26
RPL26.2	0	-0.510535316	0.982	0.968	0	Mph_CXCL9	RPL26
RPS21.1	0	-0.512499829	0.931	0.927	0	Mph_CXCL9	RPS21
RPL23.2	0	-0.51276897	0.967	0.957	0	Mph_CXCL9	RPL23
RPL30.2	0	-0.513009465	0.99	0.981	0	Mph_CXCL9	RPL30
RPL36.1	0	-0.519378596	0.968	0.968	0	Mph_CXCL9	RPL36
RPS13.2	0	-0.521055585	0.98	0.973	0	Mph_CXCL9	RPS13
RPS12.2	0	-0.526046399	0.992	0.984	0	Mph_CXCL9	RPS12
FXYD5	0	-0.526608186	0.756	0.784	0	Mph_CXCL9	FXYD5
GLIPR1.1	0	-0.539163528	0.635	0.683	0	Mph_CXCL9	GLIPR1
RPL41.1	0	-0.54344227	0.993	0.99	0	Mph_CXCL9	RPL41
RPS15A.2	0	-0.546234508	0.977	0.971	0	Mph_CXCL9	RPS15A
TMA7	0	-0.546578252	0.797	0.829	0	Mph_CXCL9	TMA7
RPL37A.1	0	-0.568095398	0.974	0.968	0	Mph_CXCL9	RPL37A
RPS27.1	0	-0.601695378	0.987	0.983	0	Mph_CXCL9	RPS27
RPL6.2	0	-0.609071288	0.975	0.959	0	Mph_CXCL9	RPL6
RPS8.2	0	-0.630254349	0.986	0.977	0	Mph_CXCL9	RPS8
RPL37.2	0	-0.63611586	0.982	0.979	0	Mph_CXCL9	RPL37
MT-ND3	0	-0.644156257	0.98	0.981	0	Mph_CXCL9	MT-ND3
RPS28.2	0	-0.653341499	0.988	0.985	0	Mph_CXCL9	RPS28
RPL39.2	0	-0.671899306	0.988	0.985	0	Mph_CXCL9	RPL39
RPL35A.2	0	-0.675112235	0.962	0.961	0	Mph_CXCL9	RPL35A
CD93.2	0	-0.687762814	0.304	0.481	0	Mph_CXCL9	CD93
RPL34.2	0	-0.759523942	0.982	0.979	0	Mph_CXCL9	RPL34
CD36	0	-0.86980535	0.194	0.392	0	Mph_CXCL9	CD36
RBP7.1	0	-0.881011114	0.055	0.296	0	Mph_CXCL9	RBP7
VCAN.1	0	-2.340629207	0.097	0.29	0	Mph_CXCL9	VCAN
S100A12.2	0	-2.348261688	0.016	0.167	0	Mph_CXCL9	S100A12
SLC16A3.1	3.96E-307	0.256219332	0.709	0.488	7.92E-303	Mph_CXCL9	SLC16A3
GPX4	1.86E-306	0.288106096	0.963	0.893	3.72E-302	Mph_CXCL9	GPX4
GNPTAB.1	1.44E-300	0.262916714	0.594	0.389	2.88E-296	Mph_CXCL9	GNPTAB
HSPA6	1.38E-299	0.694374972	0.626	0.451	2.76E-295	Mph_CXCL9	HSPA6
LAIR1.1	7.86E-298	0.285586008	0.777	0.582	1.57E-293	Mph_CXCL9	LAIR1
RPS18.1	9.02E-296	-0.306754256	0.995	0.987	1.80E-291	Mph_CXCL9	RPS18
RPL18A.1	6.49E-295	-0.346364425	0.987	0.976	1.30E-290	Mph_CXCL9	RPL18A
TMED9.1	3.41E-294	0.256436944	0.737	0.523	6.82E-290	Mph_CXCL9	TMED9
LITAF.1	1.21E-289	0.331940685	0.935	0.82	2.43E-285	Mph_CXCL9	LITAF
RGS1.2	1.47E-288	0.345408901	0.794	0.586	2.94E-284	Mph_CXCL9	RGS1
PTPN1.1	2.62E-287	0.28458272	0.632	0.428	5.25E-283	Mph_CXCL9	PTPN1
RETN.1	5.82E-287	-0.955910663	0.043	0.185	1.16E-282	Mph_CXCL9	RETN
IGLC3	7.05E-286	0.446596463	0.16	0.062	1.41E-281	Mph_CXCL9	IGLC3
LGALS3.2	2.59E-285	0.298233612	0.951	0.862	5.17E-281	Mph_CXCL9	LGALS3
ZNF331.1	7.27E-283	0.418438863	0.738	0.532	1.45E-278	Mph_CXCL9	ZNF331
POU2F2.2	1.59E-282	-0.655357405	0.23	0.385	3.17E-278	Mph_CXCL9	POU2F2
SDHD	1.50E-281	0.252054294	0.659	0.461	2.99E-277	Mph_CXCL9	SDHD
ATP6V1B2	5.08E-281	0.278846666	0.81	0.628	1.02E-276	Mph_CXCL9	ATP6V1B2
HSP90AA1.1	1.88E-279	0.334168986	0.996	0.967	3.76E-275	Mph_CXCL9	HSP90AA1
BIRC3.2	1.91E-279	0.415828529	0.552	0.366	3.82E-275	Mph_CXCL9	BIRC3
TSPAN4.2	8.54E-279	0.262002883	0.717	0.502	1.71E-274	Mph_CXCL9	TSPAN4
PSAP.1	6.72E-278	0.299850459	0.994	0.967	1.34E-273	Mph_CXCL9	PSAP
PPIB.1	8.37E-278	0.281753401	0.909	0.778	1.67E-273	Mph_CXCL9	PPIB
NUP214.1	9.84E-274	-0.571196349	0.352	0.475	1.97E-269	Mph_CXCL9	NUP214
ADAM8.2	3.43E-272	0.261609788	0.348	0.191	6.85E-268	Mph_CXCL9	ADAM8
POMP	1.75E-271	0.266967372	0.936	0.841	3.49E-267	Mph_CXCL9	POMP
RIPK2.1	7.17E-264	0.301674773	0.603	0.41	1.43E-259	Mph_CXCL9	RIPK2
ITGB2	1.14E-263	0.283587654	0.943	0.845	2.28E-259	Mph_CXCL9	ITGB2
COMMD6.1	5.64E-263	-0.458569963	0.744	0.76	1.13E-258	Mph_CXCL9	COMMD6
MAP4K4.1	9.95E-262	-0.436530654	0.12	0.268	1.99E-257	Mph_CXCL9	MAP4K4
UBB	1.48E-260	0.260530266	0.977	0.909	2.96E-256	Mph_CXCL9	UBB
P2RX7	4.41E-258	0.261641198	0.466	0.29	8.82E-254	Mph_CXCL9	P2RX7
IRF8	7.79E-258	0.322817481	0.687	0.491	1.56E-253	Mph_CXCL9	IRF8
SCARB2.1	1.87E-257	0.269623291	0.797	0.598	3.74E-253	Mph_CXCL9	SCARB2
RPS4X.1	2.62E-257	-0.338738185	0.982	0.967	5.23E-253	Mph_CXCL9	RPS4X
PLEK.1	2.81E-257	0.531217982	0.882	0.764	5.62E-253	Mph_CXCL9	PLEK
DUSP2	3.44E-255	0.425912899	0.657	0.473	6.88E-251	Mph_CXCL9	DUSP2
EEF1D.1	8.51E-255	-0.343215859	0.932	0.9	1.70E-250	Mph_CXCL9	EEF1D
ATP1B3.2	4.40E-254	0.303673947	0.866	0.705	8.81E-250	Mph_CXCL9	ATP1B3
RNF213.1	3.32E-253	0.294526698	0.822	0.644	6.64E-249	Mph_CXCL9	RNF213
GPR183.2	1.79E-252	0.411664483	0.753	0.564	3.59E-248	Mph_CXCL9	GPR183
HSPD1.1	4.49E-252	0.45880326	0.896	0.756	8.98E-248	Mph_CXCL9	HSPD1
CD86	2.25E-250	0.251739246	0.802	0.623	4.50E-246	Mph_CXCL9	CD86
FKBP4	3.06E-250	0.360889291	0.508	0.338	6.12E-246	Mph_CXCL9	FKBP4
LRPAP1.1	6.57E-249	0.271371701	0.737	0.555	1.31E-244	Mph_CXCL9	LRPAP1
PID1.1	9.37E-249	-0.351793114	0.083	0.225	1.87E-244	Mph_CXCL9	PID1
CYCS	1.15E-244	0.324882361	0.83	0.666	2.29E-240	Mph_CXCL9	CYCS
PDIA6.1	2.63E-244	0.268161659	0.807	0.632	5.27E-240	Mph_CXCL9	PDIA6
RPL35.1	1.60E-238	-0.273489728	0.975	0.96	3.20E-234	Mph_CXCL9	RPL35
GIMAP4.2	1.31E-237	0.251451706	0.717	0.514	2.62E-233	Mph_CXCL9	GIMAP4
MX1.2	1.34E-237	0.34669375	0.521	0.336	2.68E-233	Mph_CXCL9	MX1
HSPE1.1	1.91E-236	0.335779458	0.909	0.768	3.81E-232	Mph_CXCL9	HSPE1
IFIT3.2	2.53E-236	0.403785086	0.359	0.21	5.05E-232	Mph_CXCL9	IFIT3
IFIT2.1	3.23E-236	0.433342219	0.34	0.197	6.45E-232	Mph_CXCL9	IFIT2
TPT1.2	1.74E-234	-0.265926271	0.999	0.997	3.47E-230	Mph_CXCL9	TPT1
RPL28.1	1.21E-232	-0.28019319	0.997	0.992	2.42E-228	Mph_CXCL9	RPL28
PIM3.1	4.90E-232	0.302608475	0.675	0.489	9.80E-228	Mph_CXCL9	PIM3
CTSA.1	6.06E-232	0.271647981	0.835	0.673	1.21E-227	Mph_CXCL9	CTSA
NINJ1	3.15E-231	0.294717076	0.863	0.706	6.30E-227	Mph_CXCL9	NINJ1
CCR7	6.24E-231	0.308599599	0.13	0.051	1.25E-226	Mph_CXCL9	CCR7
CDC42EP3.2	1.03E-230	-0.602532119	0.174	0.312	2.06E-226	Mph_CXCL9	CDC42EP3
NAGK	3.52E-228	0.284860678	0.799	0.626	7.03E-224	Mph_CXCL9	NAGK
RACK1.2	6.15E-227	-0.314777843	0.97	0.947	1.23E-222	Mph_CXCL9	RACK1
SSB	1.04E-225	0.260181568	0.774	0.591	2.09E-221	Mph_CXCL9	SSB
DDX17	3.45E-225	-0.427399159	0.729	0.743	6.90E-221	Mph_CXCL9	DDX17
IFI6.2	4.06E-225	0.291424797	0.773	0.574	8.12E-221	Mph_CXCL9	IFI6
RPS11.2	4.20E-224	-0.285380011	0.985	0.972	8.39E-220	Mph_CXCL9	RPS11
PLTP.1	1.25E-223	0.331847284	0.664	0.479	2.50E-219	Mph_CXCL9	PLTP
RPL27.1	6.36E-221	-0.276163743	0.956	0.936	1.27E-216	Mph_CXCL9	RPL27
RPS16.1	1.69E-217	-0.272332306	0.985	0.974	3.39E-213	Mph_CXCL9	RPS16
APLP2	2.12E-217	-0.312055866	0.87	0.859	4.24E-213	Mph_CXCL9	APLP2
ATP5F1E	4.04E-215	-0.31067502	0.98	0.969	8.08E-211	Mph_CXCL9	ATP5F1E
RPL7A.2	9.55E-215	-0.29999657	0.985	0.968	1.91E-210	Mph_CXCL9	RPL7A
ATP5MC2.1	5.38E-214	-0.328301737	0.918	0.889	1.08E-209	Mph_CXCL9	ATP5MC2
RIPOR2.1	3.88E-213	-0.658998966	0.052	0.167	7.75E-209	Mph_CXCL9	RIPOR2
TOMM7	2.18E-211	-0.341183663	0.837	0.831	4.37E-207	Mph_CXCL9	TOMM7
S100A4.2	7.45E-207	-1.186521619	0.812	0.791	1.49E-202	Mph_CXCL9	S100A4
HSPA1A.1	8.09E-207	0.275482423	0.958	0.855	1.62E-202	Mph_CXCL9	HSPA1A
PMP22.2	8.33E-207	0.275989109	0.487	0.333	1.67E-202	Mph_CXCL9	PMP22
CKS2	2.89E-203	0.326764449	0.519	0.352	5.77E-199	Mph_CXCL9	CKS2
GPNMB.2	2.10E-200	0.319493302	0.815	0.642	4.19E-196	Mph_CXCL9	GPNMB
SLC20A1	1.07E-199	0.269038367	0.53	0.361	2.13E-195	Mph_CXCL9	SLC20A1
HSPH1.1	1.95E-198	0.265955863	0.854	0.687	3.90E-194	Mph_CXCL9	HSPH1
RPL23A.1	1.40E-197	-0.271946014	0.977	0.958	2.79E-193	Mph_CXCL9	RPL23A
HDAC9.1	2.27E-197	-0.265312205	0.067	0.184	4.55E-193	Mph_CXCL9	HDAC9
BLVRB.2	2.38E-197	-0.490085321	0.849	0.818	4.76E-193	Mph_CXCL9	BLVRB
ATF7IP2	5.01E-196	0.281938502	0.243	0.134	1.00E-191	Mph_CXCL9	ATF7IP2
H3F3A.2	4.79E-195	-0.370848495	0.986	0.971	9.59E-191	Mph_CXCL9	H3F3A
RPL10A.1	6.75E-194	-0.324103273	0.956	0.929	1.35E-189	Mph_CXCL9	RPL10A
HSPA1B	1.08E-193	0.275933141	0.877	0.718	2.16E-189	Mph_CXCL9	HSPA1B
MEF2C	1.41E-192	-0.478479166	0.474	0.551	2.82E-188	Mph_CXCL9	MEF2C
MTSS1.1	1.91E-192	-0.433253236	0.257	0.38	3.82E-188	Mph_CXCL9	MTSS1
[truncated: 7,755 more rows]
