# Supplementary material for: DAB2+ macrophages support FAP+ fibroblasts in shaping tumor barrier and inducing poor clinical outcomes in liver cancer
Source: Theranostics. 2024 Aug 12;14(12):4822–43. doi: 10.7150/thno.99046 (PMC11373629; doi:10.7150/thno.99046)
Supplement: Supplementary file 2 — Supplementary tables. [file thnov14p4822s2.zip › Supplementary_Tables/Table_S1.xlsx]

## Sheet: Sheet1
SLC, econdary liver cancer; CHC, combined hepatocellular and cholangiocarcinoma; HCC, hepatocellular carcinoma; ICC, intrahepatic cholangiocarcinoma; TACE, transarterial chemoembolization; RFA, radiofrequency ablation; XRT, radiation therapy; NT, no treatment; NA, not available; mIF, multiplex immunofluorescence; IHC, immunohistochemistry
Cohort	Cohort type	Sex		Mean Age	Diagnosis					TNM Stage		Immunotherapy					Local Therapy
		Female	Male		SLC	CHC	HCC	ICC	Others	I/II	III/IV	PD-L1/CTLA-4	PD-1	CTLA-4	NT	NA	TACE	RFA	XRT	NT	NA
GSE151530, GSE125449	scRNA-seq	14	23	65	0	0	25	12	0	3	34	22	6	1	8	0	8	6	2	0	21
PRJCA002164	scRNA-seq	0	7	56	0	0	7	0	0	3	4	0	0	0	7	0	0	0	0	7	0
PRJCA007744 (Xue et al.)	scRNA-seq	29	91	57	9	7	79	25	0	86	34	0	0	0	0	120	0	0	0	0	120
TCGA-LIHC	bulk RNA-seq	122	255	59	0	7	369	0	1	262	91	0	0	0	0	377	0	0	7	0	370
TCGA-CHOL	bulk RNA-seq	27	21	64	0	0	0	40	8	34	14	0	0	0	0	48	0	0	0	0	48
GSE14520	bulk array	31	211	51	0	0	242	0	0	174	51	0	0	0	0	242	0	0	0	0	242
GSE40873	bulk array	15	34	NA	0	0	49	0	0	NA	NA	0	0	0	0	49	0	0	0	0	49
GSE76427	bulk array	22	93	63	0	0	115	0	0	90	24	0	0	0	0	115	0	0	0	0	115
GSE116174	bulk array	6	58	54	0	0	64	0	0	53	11	0	0	0	0	64	0	0	0	0	64
GSE54236	bulk array	34	127	NA	0	0	161	0	0	NA	NA	0	0	0	0	161	0	0	0	0	161
GSE89749	bulk array	53	65	58	0	0	0	83	35	32	67	0	0	0	0	118	0	0	0	0	118
Wu et al.	ST RNA-seq	1	4	57	0	0	4	1	0	3	2	0	0	0	0	5	0	0	0	0	5
Liu et al.	ST RNA-seq	0	3	52	0	0	3	0	0	NA	NA	0	3	0	0	0	0	0	0	0	3
Zhongnan cohort	mIF	0	3	60	0	0	2	1	0	NA	NA	0	0	0	0	3	0	0	0	0	3
HLivH090Su01	IHC	10	80	52	0	0	90	0	0	87	3	0	0	0	0	90	0	0	0	0	90
HIBDAde100PG01	IHC	4	6	59	0	0	0	10	0	3	7	0	0	0	0	10	0	0	0	0	10
HLiv030PG05	IHC	1	7	56	0	0	8	0	0	NA	NA	0	0	0	0	8	0	0	0	0	8
